# Supplementary material for: Conserved ancestral tropical niche but different continental histories explain the latitudinal diversity gradient in brush-footed butterflies
Source: Nat Commun. 2021 Sep 29;12:5717. doi: 10.1038/s41467-021-25906-8 (PMC8481491; doi:10.1038/s41467-021-25906-8)
Supplement: Supplementary file 5 — Supplementary Data 1 [file 41467_2021_25906_MOESM5_ESM.xlsx]

## Sheet: gene_table_2021
Table S1: Voucher codes, species names and Genbank accession codes for the samples used.
Column "Backbone" indicates when a sample was used for building the time-calibrated backbone tree.
Columns "Biogeography" contain species distributions coded 0/1 (absent/present) in the 10 biogeographic areas used for the ancestral state estimation.
WN: western Neartic, EN: eastern Neartic, NT: Neotropics, WP: western Palearctic, EP: eastern Palearctic, AT: Afrotropics, M: Madagascar, IN: India, SA: south-east Asia, AA: Australasia.
VOUCHER CODE	SPECIES NAME		BACKBONE	GENE FRAGMENT												BIOGEOGRAPHY
Code	Genus	Species	backbone	ArgKin	CAD	COI-begin	COI-end	DDC	EF1a	GAPDH	IDH	MDH	RpS2	RpS5	wingless	WN	EN	NT	WP	EP	AT	M	IN	SA	AA
GBLN1149-08	Actinote	erinome		-	-	EU275516	EU275516	-	-	-	-	-	-	-	-	0	0	1	0	0	0	0	0	0	0
PM16-09	Abrota	ganga	1	MG741857	-	MG741112	MG741112	MG741752	MG741713	MG741583	-	-	-	MG741225	MG741946	0	0	0	0	1	0	0	0	1	0
NW160-13	Acraea	abdera		-	-	EU275518	EU275518	-	EU275624	-	-	-	-	-	EU275413	0	0	0	0	0	1	0	0	0	0
NW115-8	Acraea	andromacha	1	-	MZ190531	EU275522	EU275522	-	EU275628	-	MW317637	-	-	MW317511	EU275417	0	0	0	0	0	0	0	0	0	1
NW160-12	Acraea	camaena		-	-	EU275524	-	-	EU275630	-	-	-	-	-	EU275419	0	0	0	0	0	1	0	0	0	0
ACRJP557-10	Bematistes	consanguinea		-	-	JQ614071	-	-	-	-	-	-	-	-	-	0	0	0	0	0	1	0	0	0	0
NW160-14	Acraea	egina		-	-	EU275526	EU275526	-	EU275631	-	-	-	-	-	EU275421	0	0	0	0	0	1	0	0	0	0
NW160-18	Acraea	endoscota		-	-	EU275528	EU275528	-	EU275633	-	-	-	-	-	EU275423	0	0	0	0	0	1	0	0	0	0
NW115-10	Acraea	meyeri	1	-	MZ190532	EU275534	EU275534	-	EU275640	-	-	-	-	MW317509	EU275430	0	0	0	0	0	1	0	0	0	0
ACRJP119-09	Bematistes	persanguinea		-	-	JQ614094	-	-	-	-	-	-	-	-	-	0	0	0	0	0	1	0	0	0	0
NW116-16	Acraea	pseudegina	1	-	GQ864595	EU275543	EU275543	-	EU275648	-	-	-	-	GQ865380	EU275439	0	0	0	0	0	1	0	0	0	0
ACRJP514-10	Bematistes	pseudeuryta		-	-	JQ614096	-	-	-	-	-	-	-	-	-	0	0	0	0	0	1	0	0	0	0
NW116-14	Acraea	quirina		-	-	EU275545	EU275545	-	EU275650	-	-	-	-	-	EU275441	0	0	0	0	0	1	0	0	0	0
ACRJP523-10	Bematistes	schubotzi		-	-	JQ614100	-	-	-	-	-	-	-	-	-	0	0	0	0	0	1	0	0	0	0
GBLN5475-15	Acraea	violae		-	-	KJ459777	-	-	-	-	-	-	-	-	-	0	0	0	0	0	0	0	1	0	0
NW160-5	Acraea	zetes		-	-	EU275548	EU275548	-	EU275653	-	-	-	-	-	EU275444	0	0	0	0	0	1	0	0	0	0
CP16-16	Acrophtalmia	leuce		-	-	GQ357248	-	-	GQ357314	GQ357510	-	-	-	GQ357636	GQ357382	0	0	0	0	0	0	0	0	1	0
AC9	Actinote	alalia		-	-	EU275574	EU275574	-	EU275654	-	-	-	-	-	EU275445	0	0	1	0	0	0	0	0	0	0
AC28	Actinote	alcione		-	-	EU275554	EU275554	-	EU275704	-	-	-	-	-	EU275496	0	0	1	0	0	0	0	0	0	0
NW137-24	Actinote	bonita		-	-	EU275549	EU275549	-	-	-	-	-	-	-	EU275447	0	0	1	0	0	0	0	0	0	0
AC4	Actinote	brylla		-	-	EU275576	EU275576	-	EU275656	-	-	-	-	-	EU275448	0	0	1	0	0	0	0	0	0	0
AC86	Actinote	canutia		-	-	EU275577	EU275577	-	EU275657	-	-	-	-	-	EU275449	0	0	1	0	0	0	0	0	0	0
AC88	Actinote	carycina		-	-	EU275550	EU275550	-	EU275659	-	-	-	-	-	EU275451	0	0	1	0	0	0	0	0	0	0
AC10	Actinote	conspicua		-	-	EU275580	EU275580	-	EU275661	-	-	-	-	-	EU275453	0	0	1	0	0	0	0	0	0	0
AC12	Actinote	dalmeidai		-	-	EU275582	EU275582	-	EU275663	-	-	-	-	-	EU275455	0	0	1	0	0	0	0	0	0	0
AC58	Actinote	dicaeus		-	-	EU275557	EU275557	-	EU275706	-	-	-	-	-	EU275498	0	0	1	0	0	0	0	0	0	0
AC7	Actinote	discrepans		-	-	EU275583	EU275583	-	EU275664	-	-	-	-	-	EU275456	0	0	1	0	0	0	0	0	0	0
AC87	Actinote	eresia		-	-	EU275559	EU275559	-	EU275707	-	-	-	-	-	EU275499	0	0	1	0	0	0	0	0	0	0
AC65	Actinote	genitrix		-	-	EU275584	EU275584	-	EU275665	-	-	-	-	-	EU275457	0	0	1	0	0	0	0	0	0	0
NW155-1	Actinote	guatemalena		-	-	EU275585	EU275585	-	EU275667	-	-	-	-	-	EU275459	0	0	1	0	0	0	0	0	0	0
NW141-8	Actinote	mamita		-	-	EU275552	EU275552	-	EU275669	-	-	-	-	-	EU275461	0	0	1	0	0	0	0	0	0	0
AC84	Actinote	melanisans		-	-	EU275587	EU275587	-	EU275670	-	-	-	-	-	EU275462	0	0	1	0	0	0	0	0	0	0
RV-03-V240	Actinote	momina		-	-	EU275560	EU275560	-	-	-	-	-	-	-	EU275500	0	0	1	0	0	0	0	0	0	0
AC93	Actinote	morio		-	-	EU275589	EU275589	-	EU275672	-	-	-	-	-	EU275464	0	0	1	0	0	0	0	0	0	0
AC46	Actinote	negra		-	-	EU275561	EU275561	-	EU275709	-	-	-	-	-	EU275502	0	0	1	0	0	0	0	0	0	0
AC16	Actinote	neleus		-	-	EU275563	EU275563	-	EU275711	-	-	-	-	-	EU275504	0	0	1	0	0	0	0	0	0	0
MHAAA255-05	Actinote	ozomene		-	-	GU333655	-	-	-	-	-	-	-	-	-	0	0	1	0	0	0	0	0	0	0
AC3	Actinote	parapheles		-	-	EU275590	EU275590	-	EU275673	-	-	-	-	-	EU275465	0	0	1	0	0	0	0	0	0	0
NW129-23	Actinote	pellenea		-	-	KM012923	KM012923	-	KM013033	-	-	-	-	-	KM013097	0	0	1	0	0	0	0	0	0	0
NW125-1	Actinote	pratensis		-	-	EU275602	EU275602	-	EU275685	-	-	-	-	-	EU275477	0	0	1	0	0	0	0	0	0	0
AC94	Actinote	pyrrha		-	-	EU275605	EU275605	-	EU275688	-	-	-	-	-	EU275480	0	0	1	0	0	0	0	0	0	0
AC80	Actinote	quadra		-	-	EU275607	EU275607	-	EU275690	-	-	-	-	-	EU275482	0	0	1	0	0	0	0	0	0	0
NW90-12	Actinote	intensa		-	-	EU275517	EU275517	-	EU275623	-	-	-	-	-	EU275412	0	0	1	0	0	0	0	0	0	0
AC8	Actinote	rhodope		-	-	EU275608	EU275608	-	EU275691	-	-	-	-	-	EU275483	0	0	1	0	0	0	0	0	0	0
AC76	Actinote	rubrocellulata		-	-	EU275564	EU275564	-	EU275712	-	-	-	-	-	EU275505	0	0	1	0	0	0	0	0	0	0
CP-DNA20	Actinote	rufina		-	-	-	MW318330	-	-	-	-	-	-	-	-	0	0	1	0	0	0	0	0	0	0
AC77	Actinote	sp1		-	-	EU275617	EU275617	-	EU275701	-	-	-	-	-	EU275493	0	0	1	0	0	0	0	0	0	0
AC95	Actinote	sp2		-	-	EU275619	EU275619	-	EU275703	-	-	-	-	-	EU275495	0	0	1	0	0	0	0	0	0	0
NW90-14	Actinote	stratonice	1	MG741844	EU141347	AY218233	AY218233	EU141459	AY218252	-	EU141586	EU141650	EU141704	EU141427	DQ018892	0	0	1	0	0	0	0	0	0	0
NW136-19	Actinote	surima		-	GQ864596	EU275553	EU275553	-	EU275694	-	GQ865052	GQ865160	GQ865280	GQ865381	EU275486	0	0	1	0	0	0	0	0	0	0
NW90-15	Actinote	tenebrosa		-	-	EU275565	EU275565	-	EU275713	-	-	-	-	-	EU275506	0	0	1	0	0	0	0	0	0	0
AC14	Actinote	thalia		-	-	EU275613	EU275613	-	EU275697	-	-	-	-	-	EU275489	0	0	1	0	0	0	0	0	0	0
AC83	Actinote	zikani		-	-	EU275616	EU275616	-	EU275700	-	-	-	-	-	EU275492	0	0	1	0	0	0	0	0	0	0
KRW-05-0028	Adelpha	alala	1	-	-	GQ922974	GQ922974	-	GQ923021	HQ291179	HQ291207	-	-	HQ291233	GQ923071	0	0	1	0	0	0	0	0	0	0
GBLN3246-13	Adelpha	attica		-	-	GQ922975	GQ922975	-	-	-	-	-	-	-	-	0	0	1	0	0	0	0	0	0	0
KRW-05-0030	Adelpha	boreas		-	-	GQ922976	GQ922976	-	GQ923023	-	-	-	-	-	GQ923073	0	0	1	0	0	0	0	0	0	0
GBLN0389-06	Adelpha	bredowii		-	-	AY788591	AY788591	-	-	-	-	-	-	-	-	0	0	1	0	0	0	0	0	0	0
NW107-16	Adelpha	californica	1	MG741822	GQ864597	AY788591	AY788591	MG741738	AY788693	GQ864917	GQ865053	MW317334	GQ865281	-	AY788457	0	0	1	0	0	0	0	0	0	0
KRW-05-0032	Adelpha	capucinus		-	-	GQ922977	GQ922977	-	GQ923024	-	-	-	-	-	GQ923074	0	0	1	0	0	0	0	0	0	0
KRW-05-0024	Adelpha	cocala		-	-	GQ922978	GQ922978	-	GQ923025	-	-	-	-	-	GQ923075	0	0	1	0	0	0	0	0	0	0
KRW-05-0036	Adelpha	corcyra	1	-	-	GQ922979	GQ922979	-	GQ923027	HQ291180	HQ291208	-	-	HQ291234	GQ923077	0	0	1	0	0	0	0	0	0	0
KRW-05-0039	Adelpha	cytherea	1	-	-	GQ922980	GQ922980	-	GQ923028	HQ291181	HQ291209	-	-	HQ291235	GQ923078	0	0	1	0	0	0	0	0	0	0
KRW-05-0016	Adelpha	delinita		-	-	GQ922982	GQ922982	-	GQ923030	HQ291182	HQ291210	-	-	HQ291236	GQ923080	0	0	1	0	0	0	0	0	0	0
KRW-05-0022	Adelpha	epione		-	-	GQ922986	GQ922986	-	GQ923034	-	-	-	-	-	GQ923084	0	0	1	0	0	0	0	0	0	0
KRW-05-0041	Adelpha	erotia		-	-	GQ922985	GQ922985	-	GQ923033	-	-	-	-	-	GQ923083	0	0	1	0	0	0	0	0	0	0
KRW-05-0043	Adelpha	ethelda		-	-	GQ922987	GQ922987	-	GQ923035	-	-	-	-	-	GQ923085	0	0	1	0	0	0	0	0	0	0
NW152-3	Adelpha	gelania	1	MG741834	X	HQ434335	HQ434335	MG741741	HQ434336	-	-	MW317343	MG741247	-	HQ434337	0	0	1	0	0	0	0	0	0	0
GBLN5198-15	Adelpha	hyas		-	-	KC681829	-	-	-	-	-	-	-	-	-	0	0	1	0	0	0	0	0	0	0
KRW-05-0046	Adelpha	iphicleola		-	-	GQ922988	GQ922988	-	GQ923036	-	-	-	-	-	GQ923086	0	0	1	0	0	0	0	0	0	0
KRW-05-0550	Adelpha	iphiclus		-	-	GQ922989	GQ922989	-	GQ923037	HQ291183	HQ291211	-	-	HQ291237	GQ923087	0	0	1	0	0	0	0	0	0	0
KRW-05-0047	Adelpha	irmina		-	-	GQ922990	GQ922990	-	GQ923038	-	-	-	-	-	GQ923088	0	0	1	0	0	0	0	0	0	0
KRW-05-0025	Adelpha	jordani		-	-	GQ922991	GQ922991	-	GQ923039	-	-	-	-	-	GQ923089	0	0	1	0	0	0	0	0	0	0
KRW-05-0048	Adelpha	justina		-	-	GQ922992	GQ922992	-	GQ923040	-	-	-	-	-	GQ923090	0	0	1	0	0	0	0	0	0	0
KRW-05-0050	Adelpha	leucophthalma		-	-	GQ922994	GQ922994	-	GQ923042	-	-	-	-	-	GQ923092	0	0	1	0	0	0	0	0	0	0
KRW-05-0013	Adelpha	lycorias	1	-	-	GQ922995	GQ922995	-	GQ923043	HQ291184	HQ291212	-	-	HQ291238	GQ923093	0	0	1	0	0	0	0	0	0	0
MHAAB235-05	Adelpha	melanthe		-	-	GU156843	-	-	-	-	-	-	-	-	-	0	0	1	0	0	0	0	0	0	0
KRW-05-0006	Adelpha	malea		-	-	GQ922997	GQ922997	-	GQ923045	-	-	-	-	-	GQ923095	0	0	1	0	0	0	0	0	0	0
KRW-05-0054	Adelpha	melona		-	-	-	-	-	GQ923046	-	-	-	-	-	GQ923096	0	0	1	0	0	0	0	0	0	0
KRW-05-0055	Adelpha	mesentina		-	-	GQ922998	GQ922998	-	GQ923047	-	-	-	-	-	GQ923097	0	0	1	0	0	0	0	0	0	0
KRW-05-0019	Adelpha	naxia	1	-	-	GQ922999	GQ922999	-	GQ923048	HQ291185	HQ291213	-	-	HQ291239	GQ923098	0	0	1	0	0	0	0	0	0	0
GBLN5190-15	Adelpha	nea		-	-	KC681821	-	-	-	-	-	-	-	-	-	0	0	1	0	0	0	0	0	0	0
KRW-05-0056	Adelpha	olynthia		-	-	GQ923000	GQ923000	-	GQ923049	-	-	-	-	-	GQ923099	0	0	1	0	0	0	0	0	0	0
KW-081002-09	Adelpha	paraena		-	-	GQ923001	GQ923001	-	GQ923050	HQ291186	-	-	-	HQ291240	GQ923100	0	0	1	0	0	0	0	0	0	0
KRW-05-0004	Adelpha	phylaca		-	-	GQ923002	GQ923002	-	GQ923051	-	-	-	-	-	GQ923101	0	0	1	0	0	0	0	0	0	0
KRW-05-0001	Adelpha	plesaure		-	-	GQ923003	GQ923003	-	GQ923052	-	-	-	-	-	GQ923102	0	0	1	0	0	0	0	0	0	0
GBLN5192-15	Adelpha	radiata		-	-	KC681823	-	-	-	-	-	-	-	-	-	0	0	1	0	0	0	0	0	0	0
KRW-05-0059	Adelpha	rothschildi		-	-	GQ923004	GQ923004	-	-	-	-	-	-	-	GQ923103	0	0	1	0	0	0	0	0	0	0
KRW-05-0010	Adelpha	salmoneus		-	-	GQ923005	GQ923005	-	GQ923053	-	-	-	-	-	GQ923104	0	0	1	0	0	0	0	0	0	0
KRW-05-0014	Adelpha	saundersii		-	-	-	-	-	GQ923054	-	-	-	-	-	GQ923105	0	0	1	0	0	0	0	0	0	0
KRW-05-0060	Adelpha	seriphia		-	-	GQ923006	GQ923006	-	GQ923055	-	-	-	-	-	GQ923106	0	0	1	0	0	0	0	0	0	0
GBLN5194-15	Adelpha	serpa		-	-	KC681825	-	-	-	-	-	-	-	-	-	0	0	1	0	0	0	0	0	0	0
KRW-05-0002	Adelpha	sichaeus		-	-	GQ923007	GQ923007	-	GQ923057	-	-	-	-	-	GQ923108	0	0	1	0	0	0	0	0	0	0
KRW-05-0062	Adelpha	thesprotia		-	-	GQ923008	GQ923008	-	GQ923058	HQ291187	HQ291214	-	-	HQ291241	GQ923109	0	0	1	0	0	0	0	0	0	0
KRW-05-0003	Adelpha	thessalia		-	-	GQ923009	GQ923009	-	GQ923059	-	-	-	-	-	GQ923110	0	0	1	0	0	0	0	0	0	0
KRW-05-0067	Adelpha	tracta		-	-	GQ923010	GQ923010	-	GQ923060	HQ291188	HQ291215	-	-	HQ291242	GQ923111	0	0	1	0	0	0	0	0	0	0
KRW-05-0066	Adelpha	zina		-	-	GQ923012	GQ923012	-	GQ923062	-	-	-	-	-	GQ923113	0	0	1	0	0	0	0	0	0	0
DL-02-P687	Aemona	lena		-	-	DQ338578	DQ338578	-	DQ338886	-	-	-	-	-	DQ338603	0	0	0	0	0	0	0	0	1	0
CP13-01	Aeropetes	tulbaghia	1	-	-	DQ338579	DQ338579	-	DQ338907	EU528381	-	EU528333	-	EU528419	DQ338634	0	0	0	0	0	1	0	0	0	0
NW111-8	Agatasa	calydonia	1	-	GQ864598	EU528310	EU528310	-	EU528288	-	GQ865054	EU528334	-	EU528420	EU528266	0	0	0	0	0	0	0	0	1	0
NW139-14	Aglais	caschmirensis		-	-	MW318331	MW318331	-	MW317985	MW317784	-	-	-	MW317520	MW318777	0	0	0	0	1	0	0	0	0	0
NW63-16	Aglais	io	1	MN752826	MN752809	AY248785	AY248785	MN752818	AY248810	FJ639521	-	MN752745	-	FJ639576	AF412766	0	0	0	1	1	0	0	0	0	0
NW77-14	Aglais	milberti	1	MW318145	MW318295	AY248787	AY248787	MW317293	AY248812	FJ639523	MW317676	MW317388	-	FJ639578	AY248828	1	1	0	0	0	0	0	0	0	0
NW63-3	Aglais	urticae	1	GQ864509	GQ864599	AY248786	AY248786	MN752820	AY248811	FJ639522	GQ865055	GQ865161	GQ865282	FJ639577	AF412777	0	0	0	1	1	0	0	0	0	0
KK_8554_P	Agraulis	vanillae	1	KP072915	-	KP074738	KP074738	-	KP113939	KP073355	KP073632	KP113814	KP074501	KP073844	KP072801	0	0	1	0	0	0	0	0	0	0
GBLN4630-14	Aldania	raddei		-	-	JX185816	JX185816	-	-	-	-	-	-	-	-	0	0	0	0	1	0	0	0	0	0
DL01-Q637	Algia	fasciata	1	GQ864510	GQ864601	GQ864731	GQ864731	-	GQ864825	GQ864918	GQ865057	GQ865163	GQ865284	GQ865384	GQ864419	0	0	0	0	0	0	0	0	1	1
NW136-8	Algiachroa	woodfordi	1	-	GQ864602	GQ864732	GQ864732	-	GQ864826	GQ864919	GQ865058	GQ865164	GQ865285	GQ865385	GQ864420	0	0	0	0	0	0	0	0	0	1
NW136-13	Altiapa	decolor		-	-	EU920737	EU920737	-	EU920771	-	-	-	-	GQ357529	EU920803	0	0	0	0	0	0	0	0	0	1
NW161-1	Altiapa	klossi		-	-	GQ357192	GQ357192	-	GQ357261	GQ357400	-	-	-	GQ357530	GQ357326	0	0	0	0	0	0	0	0	0	1
BOPM527-12	Amathusia	friderici		-	-	KF226268	-	-	-	-	-	-	-	-	-	0	0	0	0	0	0	0	0	1	0
NW114-17	Amathusia	phidippus	1	EU141262	EU141306	DQ018956	DQ018956	EU141439	DQ018923	EU141488	EU141542	EU141607	EU141669	EU141384	DQ018894	0	0	0	0	0	0	0	0	1	0
NW111-14	Amathuxidia	amythaon	1	-	GQ864603	EU528312	EU528312	-	EU528290	EU528382	GQ865059	EU528335	-	EU528422	EU528268	0	0	0	0	0	0	0	0	1	0
NW86-5	Amauris	ellioti	1	-	GQ864604	AY218234	AY218234	-	AY218253	GQ864920	GQ865060	GQ865165	GQ865286	GQ865386	AY218272	0	0	0	0	0	1	1	0	0	0
GH-154	Amauris	niavius		-	-	GU365924	GU365924	-	GU365947	-	-	-	-	-	GU365948	0	0	0	0	0	1	1	0	0	0
GH-058	Amauris	tartarea		-	-	DQ071867	DQ071867	-	DQ071868	-	-	-	-	-	MW318706	0	0	0	0	0	1	1	0	0	0
NW101-1	Amnosia	decora	1	GQ864512	GQ864605	AY218235	AY218235	-	AY218254	GQ864921	GQ865061	GQ865166	GQ865287	-	AY218273	0	0	0	0	0	0	0	0	1	0
NW126-21	Amphidecta	calliomma	1	-	-	DQ338879	DQ338879	-	DQ339037	GQ357423	-	-	-	GQ357552	DQ338745	0	0	1	0	0	0	0	0	0	0
YPH-0306	Amphidecta	reynoldsi		-	-	MW318332	-	-	-	MW317862	-	-	-	MW317601	-	0	0	1	0	0	0	0	0	0	0
MHAAB893-06	Anaea	aidea		-	-	GU156895	-	-	-	-	-	-	-	-	-	0	1	0	0	0	0	0	0	0	0
NW92-2	Anaea	troglodyta	1	-	EU141348	DQ338573	DQ338573	EU141442	DQ338881	EU141523	EU141587	EU141651	EU141705	EU141428	DQ338599	0	1	0	0	0	0	0	0	0	0
CP05-41	Anaeomorpha	splendida		-	-	EU528313	EU528313	-	-	-	-	-	-	EU528423	EU528269	0	0	1	0	0	0	0	0	0	0
NW68-5	Anartia	amathea	1	EU141278	EU141333	AY788606	AY788606	EU141461	AY788708	EU141511	EU141570	EU141634	EU141690	EU141411	AY788469	1	1	1	0	0	0	0	0	0	0
NW66-3	Anartia	fatima		-	-	AY788607	AY788607	-	AY788709	-	-	-	-	-	AY788470	0	0	1	0	0	0	0	0	0	0
NW152-23	Anartia	jatrophae		-	KM013152	KM012925	KM012925	-	KM013034	KM013290	KM013268	-	KM013228	KM013202	KM013098	0	0	1	0	0	0	0	0	0	0
NW152-2	Anartia	lytrea		-	-	MW318333	MW318333	-	MW317989	-	-	-	-	-	MW318780	0	0	1	0	0	0	0	0	0	0
NW152-6	Anetia	briarea	1	EU141269	EU141321	EU141366	EU141366	EU141466	EU136673	EU141500	EU141558	EU141622	EU141683	EU141399	EU141247	0	0	1	0	0	0	0	0	0	0
NW152-4	Anetia	jaegeri		-	-	GU365905	GU365905	-	GU365945	-	-	-	-	-	GU365964	0	0	1	0	0	0	0	0	0	0
NW152-11	Anetia	pantheratus		-	-	KM012926	KM012926	-	KM013035	-	-	-	-	-	KM013099	0	0	1	0	0	0	0	0	0	0
NW82-4	Antanartia	delius	1	GQ864513	GQ864606	AY788610	AY788610	MW317296	AY788712	GQ864922	GQ865062	GQ865167	GQ865288	GQ865387	AY788473	0	0	0	0	0	1	0	0	0	0
NW90-4	Antanartia	schaeneia		-	-	HQ734932	HQ734932	-	HQ734952	HQ734979	-	-	-	HQ735055	-	0	0	0	0	0	1	0	0	0	0
NW31-5	Anthanassa	ardys		-	-	KP172550	KP172550	-	KP172562	-	-	-	-	KP172576	KP119824	0	0	1	0	0	0	0	0	0	0
NW105-9	Anthanassa	drusilla		-	-	KP172553	KP172553	-	KP172565	-	-	-	-	KP172579	KP119827	0	0	1	0	0	0	0	0	0	0
NW31-3	Anthanassa	otanes		-	-	KP172555	KP172555	-	KP172567	-	-	-	-	KP172582	KP119829	0	0	1	0	0	0	0	0	0	0
GBLN0096-06	Anthanassa	ptolyca		-	-	AF187802	-	-	-	-	-	-	-	-	-	0	0	1	0	0	0	0	0	0	0
NW12-6	Anthanassa	texana	1	-	GQ864607	AF187806	AF187806	-	AY788716	GQ864923	-	GQ865168	GQ865289	GQ865388	AY788477	0	1	1	0	0	0	0	0	0	0
NW105-6	Anthanassa	tulcis		-	-	KP172558	KP172558	-	KP172569	-	-	-	-	KP172584	KP119831	0	0	1	0	0	0	0	0	0	0
NW152-14	Antillea	pelops	1	GQ864514	GQ864608	GQ864733	GQ864733	-	GQ864827	-	-	GQ865169	GQ865290	GQ865389	GQ864421	0	0	1	0	0	0	0	0	0	0
NW119-18	Antillea	proclea		-	-	EF493928	EF493928	-	EF493976	-	-	-	-	-	EF493869	0	0	1	0	0	0	0	0	0	0
CGCM468-08	Antirrhea	avernus		-	-	JX215898	-	-	-	-	-	-	-	-	-	0	0	1	0	0	0	0	0	0	0
NW109-12	Antirrhea	philoctetes	1	-	-	DQ338577	DQ338577	-	DQ338885	EU528383	-	EU528336	-	EU528424	DQ338602	0	0	1	0	0	0	0	0	0	0
PM14-32	Antirrhea	taygetina		-	-	MW318334	MW318334	-	-	MW317841	-	-	-	MW317571	-	0	0	1	0	0	0	0	0	0	0
CP-CI04	Antirrhea	watkinsi		-	MW318212	MW318335	-	-	-	MW317715	-	-	-	-	MW318697	0	0	1	0	0	0	0	0	0	0
NCBI04	Apatura	ilia		-	-	HM393229	-	-	JX185969	-	-	-	-	-	-	0	0	0	1	1	0	0	0	0	0
NW69-6	Apatura	iris	1	EU141280	EU141335	AY090199	AY090199	-	AY090165	EU141513	EU141572	EU141636	EU141692	EU141413	AY090132	0	0	0	1	1	0	0	0	0	0
NW100-1	Apatura	metis		-	-	MN752702	MN752702	-	GU372611	-	-	-	-	-	MN752840	0	0	0	1	1	0	0	0	0	0
NW156-7	Apaturopsis	cleochares	1	GQ864515	GQ864609	GQ864734	-	-	GQ864828	GQ864924	GQ865063	GQ865170	-	GQ865390	GQ864422	0	0	0	0	0	1	1	0	0	0
CP09-78	Apexacuta	astoreth	1	-	-	DQ338846	DQ338846	-	DQ338996	GQ357465	-	-	-	GQ357594	DQ338709	0	0	1	0	0	0	0	0	0	0
NW148-16	Aphantopus	arvensis		-	-	GQ357219	GQ357219	-	GQ357287	-	-	-	-	GQ357587	GQ357352	0	0	0	0	1	0	0	0	0	0
EW2-1	Aphantopus	hyperantus	1	-	-	AY090211	AY090211	-	AY090177	GQ357458	-	-	-	GQ357588	KR139111	0	0	0	1	1	0	0	0	0	0
NW117-22	Aphysoneura	pigmentaria		-	-	-	GQ357187	-	GQ357256	-	-	-	-	GQ357521	GQ357321	0	0	0	0	0	1	0	0	0	0
NW160-2	Araschnia	burejana		-	-	MW318336	MW318336	-	-	-	-	-	-	MW317536	MW318797	0	0	0	0	1	0	0	0	0	0
NW166-3	Araschnia	davidis		MW318126	MW318276	MW318337	MW318337	MW317272	MW318016	MW317808	MW317655	MW317364	-	MW317551	MW318808	0	0	0	0	1	0	0	0	0	0
NW156-12	Araschnia	doris	1	MW318108	MW318258	MW318338	MW318338	MW317262	MW317994	MW317787	MW317641	MW317345	-	MW317525	MW318785	0	0	0	0	1	0	0	0	0	0
NW138-12	Araschnia	levana	1	GQ864516	GQ864610	GQ864735	GQ864735	MN752817	GQ864829	GQ864925	GQ865064	GQ865171	-	GQ865391	GQ864423	0	0	0	1	1	0	0	0	0	0
NW157-1	Araschnia	prorsoides		MW318113	-	MW318339	MW318339	-	MW318000	MW317792	MW317644	MW317350	-	MW317530	MW318790	0	0	0	0	1	0	0	0	0	0
PM14-26	Archaeoprepona	amphimachus		-	KM013120	KM012927	KM012927	-	-	-	-	-	-	KM013171	-	0	0	1	0	0	0	0	0	0	0
LEP-00521	Archaeoprepona	camilla		-	MW318236	KC132966	-	-	KC133021	MW317762	-	-	-	MW317496	-	0	0	1	0	0	0	0	0	0	0
LEP-04034	Archaeoprepona	chalciope		-	MW318242	KC133002	-	-	KC133050	MW317767	-	-	-	-	-	0	0	1	0	0	0	0	0	0	0
LEP-00554	Archaeoprepona	chromus		-	MW318238	KC132972	-	-	KC133025	-	-	-	-	MW317498	-	0	0	1	0	0	0	0	0	0	0
NW81-9	Archaeoprepona	demophon	1	-	EU141345	AY090220	AY090220	EU141441	AY090186	EU141521	EU141583	EU141647	-	EU141424	AY090153	0	0	1	0	0	0	0	0	0	0
LEP-03505	Archaeoprepona	demophoon		-	MW318241	KC132992	-	-	KC133041	MW317766	-	-	-	MW317501	-	0	0	1	0	0	0	0	0	0	0
LEP-03369	Archaeoprepona	licomedes		-	MW318239	KC132983	-	-	KC133032	MW317764	-	-	-	MW317499	-	0	0	1	0	0	0	0	0	0	0
LEP-00542	Archaeoprepona	meander		-	MW318237	KC132970	-	-	KC133024	MW317763	-	-	-	MW317497	-	0	0	1	0	0	0	0	0	0	0
LEP-03436	Archaeoprepona	phaedra		-	MW318240	KC132989	-	-	KC133037	MW317765	-	-	-	MW317500	-	0	0	1	0	0	0	0	0	0	0
NW149-9	Archeuptychia	cluena	1	-	-	GQ864736	GQ864736	-	GQ864830	GQ864926	-	-	-	GQ865392	GQ864424	0	0	1	0	0	0	0	0	0	0
NW152-8	Archimestra	teleboas	1	-	GQ864611	GQ864737	GQ864737	-	GQ864831	GQ864927	GQ865065	GQ865172	GQ865291	GQ865393	GQ864425	0	0	1	0	0	0	0	0	0	0
CP11-06	Arethusana	arethusa	1	-	-	DQ338863	DQ338863	-	DQ339018	GQ357500	-	-	-	GQ357626	DQ338728	0	0	0	1	0	0	0	0	0	0
NW124-24	Argynnina	cyrila		-	-	-	GQ357193	-	GQ357262	GQ357401	-	-	-	GQ357531	GQ357327	0	0	0	0	0	0	0	0	0	1
RA1-2	Argynnina	hobartia		-	-	MH157622	-	-	MH157672	-	-	-	-	-	MH157733	0	0	0	0	0	0	0	0	0	1
NW95-4	Fabriciana	adippe	1	-	-	KY773303	KY773303	-	KY773347	KY773401	-	-	MN752815	KY773505	KY773451	0	0	0	1	1	0	0	0	0	0
NW76-15	Speyeria	aglaja	1	-	-	DQ922860	DQ922860	-	DQ922892	KY773399	-	-	MN752814	KY773504	DQ922828	0	0	0	1	1	0	0	0	0	0
NW151-23	Speyeria	alexandra		-	-	KY773301	KY773301	-	KY773345	KY773397	-	-	-	KY773502	KY773449	0	0	0	1	0	0	0	0	0	0
TS-9	Argynnis	anadyomene	1	-	-	DQ922861	DQ922861	-	DQ922893	KY773433	-	-	-	KY773537	DQ922829	0	0	0	0	1	0	0	0	0	0
NW158-2	Speyeria	aphrodite	1	-	-	KY773302	KY773302	-	KY773346	KY773398	-	-	MW318943	KY773503	KY773450	1	1	0	0	0	0	0	0	0	0
NW138-16	Speyeria	atlantis		-	-	KY773296	KY773296	-	KY773340	KY773392	-	-	-	KY773497	KY773444	1	1	0	0	0	0	0	0	0	0
NW151-16	Fabriciana	auresiana		-	-	KY773300	KY773300	-	KY773344	KY773396	-	-	-	KY773501	KY773448	0	0	0	1	0	0	0	0	0	0
NW112-17	Argynnis	childreni		-	-	DQ922849	DQ922849	-	DQ922881	-	-	-	-	KY773487	DQ922817	0	0	0	0	1	0	0	0	0	0
NW118-21	Speyeria	cybele		-	-	DQ922863	DQ922863	-	DQ922895	KY773383	-	-	-	KY773488	DQ922831	1	1	0	0	0	0	0	0	0	0
NW142-17	Fabriciana	elisa	1	-	-	KY773297	KY773297	-	KY773341	KY773393	-	-	-	KY773498	KY773445	0	0	0	1	0	0	0	0	0	0
TS-7	Argynnis	hyperbius		-	-	DQ922843	DQ922843	-	DQ922875	KY773431	-	-	-	KY773535	DQ922811	0	0	0	0	1	0	0	0	0	0
NW131-1	Fabriciana	kamala	1	-	-	DQ922853	DQ922853	-	DQ922885	KY773385	-	-	-	KY773490	DQ922821	0	0	0	0	1	0	0	0	0	0
NW104-15	Argynnis	laodice		-	-	DQ922844	DQ922844	-	DQ922876	KY773381	-	-	-	KY773485	DQ922812	0	0	0	1	1	0	0	0	0	0
NW138-15	Speyeria	mormonia		-	-	KY773295	KY773295	-	KY773339	KY773391	-	-	-	KY773496	KY773443	1	0	0	0	0	0	0	0	0	0
GBLN4488-14	Fabriciana	niobe		-	-	KF723548	-	-	-	-	-	-	-	-	-	0	0	0	1	1	0	0	0	0	0
NW105-1	Argynnis	pandora	1	-	-	DQ922862	DQ922862	-	DQ922894	KY773382	-	-	-	KY773486	DQ922830	0	0	0	0	1	0	0	0	0	0
NW76-12	Argynnis	paphia	1	MG741843	EU141343	AY090200	AY090200	MG741745	AY090166	EU141519	EU141580	EU141644	EU141699	EU141421	AY090133	0	0	0	1	1	0	0	0	0	0
TS-10	Argynnis	ruslana		-	-	DQ922845	DQ922845	-	DQ922877	KY773428	-	-	-	KY773532	DQ922813	0	0	0	0	1	0	0	0	0	0
TS-8	Argynnis	sagana		-	-	DQ922850	DQ922850	-	DQ922882	KY773432	-	-	-	KY773536	DQ922818	0	0	0	0	1	0	0	0	0	0
NW144-11	Fabriciana	vorax		-	-	KY773298	KY773298	-	KY773342	KY773394	-	-	-	KY773499	KY773446	0	0	0	0	1	0	0	0	0	0
GBLN4710-14	Argynnnis	zenobia		-	-	JX185847	JX185847	-	-	-	-	-	-	-	-	0	0	0	0	1	0	0	0	0	0
NW138-14	Speyeria	zerene		-	-	KY773294	KY773294	-	KY773338	KY773390	-	-	-	KY773495	KY773442	1	0	0	0	0	0	0	0	0	0
EZBNB137-08	Speyeria	callippe		-	-	KT135463	-	-	-	-	-	-	-	-	-	1	1	0	0	0	0	0	0	0	0
LGSM794-04	Speyeria	diana		-	-	GU090191	-	-	-	-	-	-	-	-	-	0	1	0	0	0	0	0	0	0	0
EZBNB192-08	Speyeria	hydaspe		-	-	KT127948	-	-	-	-	-	-	-	-	-	1	0	0	0	0	0	0	0	0	0
NW136-7	Argyronympha	danker		-	-	DQ338586	DQ338586	-	DQ338965	MH157711	-	-	MW318940	GQ892093	DQ338678	0	0	0	0	0	0	0	0	0	1
NW136-1	Argyronympha	gracilipes	1	-	-	DQ338816	DQ338816	-	GQ357263	GQ357402	-	MW317339	MW318936	GQ357532	DQ338676	0	0	0	0	0	0	0	0	0	1
NW136-6	Argyronympha	pulchra	1	GQ864517	-	DQ338817	DQ338817	-	DQ338963	-	-	GQ865173	GQ865292	GQ865394	DQ338677	0	0	0	0	0	0	0	0	0	1
NW136-3	Argyronympha	rubianensis		MW318104	-	DQ338818	DQ338818	-	DQ338964	GQ892088	-	MW317341	MW318938	MW317516	-	0	0	0	0	0	0	0	0	0	1
NW136-2	Argyronympha	ugiensis	1	MW318103	-	DQ338819	DQ338819	-	DQ338966	GQ357403	-	MW317340	MW318937	GQ357533	DQ338679	0	0	0	0	0	0	0	0	0	1
NW136-5	Argyronympha	ulava	1	MW318105	-	DQ338820	DQ338820	-	DQ338967	MW317781	-	-	MW318939	MW317517	DQ338685	0	0	0	0	0	0	0	0	0	1
NW123-18	Argyrophenga	antipodum	1	-	-	DQ338821	DQ338821	-	DQ338968	GQ357404	-	-	-	GQ357534	DQ338686	0	0	0	0	0	0	0	0	0	1
GBLN0654-06	Argyrophorus	argenteus		-	-	DQ338588	DQ338588	-	-	-	-	-	-	-	-	0	0	1	0	0	0	0	0	0	0
NW100-16	Ariadne	ariadne	1	-	MW318245	MW318340	MW318340	-	MW317953	MW317768	MW317633	MW317330	MW318931	MW317503	MW318751	0	0	0	0	0	0	0	1	1	0
NW82-10	Ariadne	enotrea	1	-	GQ864612	AY218237	AY218237	-	AY218256	GQ864929	GQ865066	GQ865174	GQ865293	GQ865396	AY218274	0	0	0	0	0	1	0	0	0	0
NW120-2	Asterocampa	celtis		-	-	MW318341	MW318341	-	MW317974	-	-	-	-	-	MW318768	1	1	0	0	0	0	0	0	0	0
TPF-89-0017	Asterocampa	clyton		-	-	KF492259	-	-	-	-	-	-	-	-	-	0	1	0	0	0	0	0	0	0	0
NW152-13	Asterocampa	idyja	1	GQ864518	GQ864613	GQ864738	-	-	GQ864832	GQ864930	GQ865067	GQ865175	-	GQ865397	GQ864426	0	0	1	0	0	0	0	0	0	0
NW82-15	Asterocampa	leilia		-	-	KM012928	KM012928	-	AY218257	-	-	-	-	-	AY218275	1	1	0	0	0	0	0	0	0	0
BB75	Asterope	batesii		-	MW318191	MW318342	MW318342	-	-	MW317706	-	-	-	MW317437	-	0	0	1	0	0	0	0	0	0	0
BB76	Asterope	leprieuri		-	MW318192	MW318343	MW318343	-	-	-	-	-	-	MW317438	-	0	0	1	0	0	0	0	0	0	0
bb21	Asterope	markii		-	KM013121	KM012929	KM012929	-	KM012988	-	-	KM013235	-	KM013172	KM013054	0	0	1	0	0	0	0	0	0	0
NW102-9	Aterica	galene	1	MG741820	GQ864614	GQ864739	GQ864739	MG741736	GQ864833	GQ864931	GQ865068	GQ865176	GQ865294	GQ865398	GQ864427	0	0	0	0	0	1	1	0	0	0
NW134-14	Athyma	cama	1	MG741831	MW318254	MG741084	MG741084	-	MG741685	MG741564	-	MG741466	MG741244	MG741210	MG741919	0	0	0	0	0	0	0	0	1	0
NW17812	Tacola	eulimene	1	-	MG741863	MG741099	MG741099	-	MG741700	MG741575	MG741510	MG741478	-	MG741217	MG741933	0	0	0	0	0	0	0	0	1	0
BOPM268-12	Athyma	kanwa		-	-	KF226309	-	-	-	-	-	-	-	-	-	0	0	0	0	0	0	0	0	1	0
BOPM265-12	Athyma	larymna		-	-	KF226311	-	-	-	-	-	-	-	-	-	0	0	0	0	0	0	0	0	1	0
PM16-04	Athyma	libnites		MG741856	MW318304	MG741111	MG741111	-	MG741712	MG741582	-	MW317405	MG741257	MG741224	MG741945	0	0	0	0	0	0	0	0	1	0
UMKL-JJW0129	Athyma	nefte		-	-	KF226313	-	-	-	-	-	-	-	-	-	0	0	0	0	0	0	0	1	1	0
UN0734	Athyma	perius	1	MW318160	MW318328	MG741117	MG741117	-	MG741718	MG741587	-	MG741489	MW318971	MG741227	MG741951	0	0	0	0	0	0	0	1	1	0
BOPM131-12	Athyma	pravara		-	-	KF226315	-	-	-	-	-	-	-	-	-	0	0	0	0	0	0	0	0	1	0
NW158-3	Athyma	punctata	1	MG741836	MW318265	MG741092	MG741092	-	MG741693	MG741570	-	MG741473	MG741249	MG741212	MG741927	0	0	0	0	1	0	0	0	0	0
UN0746	Athyma	ranga		MW318161	MW318329	MG741119	MG741119	-	MG741720	MG741589	-	MG741491	MW318972	MG741229	MG741953	0	0	0	0	0	0	0	1	1	0
BOPM273-12	Athyma	reta		-	-	KF226317	-	-	-	-	-	-	-	-	-	0	0	0	0	0	0	0	0	1	0
NW99-4	Athyma	selenophora	1	MG741850	GQ864615	GQ864740	GQ864740	-	GQ864834	GQ864932	GQ865069	GQ865177	GQ865295	GQ865399	GQ864428	0	0	0	0	0	0	0	1	1	0
GBMIN33673-13	Athyma	zeroca		-	-	HM999872	HM999872	-	-	-	-	-	-	-	-	0	0	0	0	0	0	0	1	1	0
NW119-21	Atlantea	pantoni	1	GQ864521	GQ864616	GQ864741	GQ864741	-	GQ864835	-	-	GQ865178	GQ865296	-	GQ864429	0	0	1	0	0	0	0	0	0	0
NW136-14	Atlanteuptychia	ernestina	1	-	-	DQ338793	DQ338793	-	DQ338936	GU205947	-	-	-	GU206007	GU206068	0	0	1	0	0	0	0	0	0	0
RV-03-V39	Auca	barrosi		-	-	DQ338832	DQ338832	-	DQ338982	-	-	-	-	-	DQ338697	0	0	1	0	0	0	0	0	0	0
RV-03-V13	Auca	coctei		-	-	DQ338833	DQ338833	-	DQ338983	-	-	-	-	-	DQ338698	0	0	1	0	0	0	0	0	0	0
GBLN1009-07	Aulocera	merlina		-	-	EF545691	-	-	-	-	-	-	-	-	-	0	0	0	0	1	0	0	0	0	0
GBLN2001-09	Aulocera	padma		-	-	EF545692	-	-	-	-	-	-	-	-	-	0	0	0	0	1	0	0	0	0	0
MABUT298-12	Aulocera	swaha		-	-	KC158331	-	-	-	-	-	-	-	-	-	0	0	0	0	1	0	0	0	0	0
SPM044	Auzakia	danava		-	-	GQ923013	GQ923013	-	-	HQ291189	-	-	-	-	GQ923115	0	0	0	0	1	0	0	0	0	0
NW130-14	Baeotus	aeilus		-	-	AY788614	AY788614	-	AY788719	-	-	-	-	MW317514	AY788480	0	0	1	0	0	0	0	0	0	0
JL13-21	Baeotus	aeilus		-	-	MW318344	-	-	-	-	-	-	-	-	-	0	0	1	0	0	0	0	0	0	0
NW130-15	Baeotus	beotus	1	GQ864522	GQ864617	AY788615	AY788615	-	AY788720	-	GQ865070	GQ865179	GQ865297	GQ865400	AY788481	0	0	1	0	0	0	0	0	0	0
NW130-13	Baeotus	deucalion		-	-	AY788616	AY788616	-	AY788721	-	-	-	-	-	AY788482	0	0	1	0	0	0	0	0	0	0
NW130-16	Baeotus	japetus		-	-	AY788613	AY788613	-	AY788718	-	-	-	-	-	AY788479	0	0	1	0	0	0	0	0	0	0
NW112-4	Bassarona	dunya	1	MG741824	GQ864618	GQ864742	GQ864742	-	GQ864836	GQ864933	GQ865071	GQ865180	GQ865298	GQ865401	GQ864430	0	0	0	0	0	0	0	0	1	0
NW121-23	Bassarona	teuta	1	-	-	MG741083	MG741083	-	MG741684	-	-	MG741465	-	MG741209	MG741918	0	0	0	0	0	0	0	0	1	0
NW109-5	Batesia	hypochlora	1	GQ864524	GQ864619	GQ864743	GQ864743	-	GQ864837	GQ864934	GQ865072	GQ865181	GQ865299	GQ865402	GQ864431	0	0	1	0	0	0	0	0	0	0
FM-89	Bebearia	absolon	1	MG741806	-	MG741030	MG741030	MG741725	MG741632	-	-	-	MG741234	MG741179	MG741887	0	0	0	0	0	1	0	0	0	0
FM-110	Bebearia	carshena		-	-	MG741014	MG741014	-	MG741616	-	-	-	-	MG741164	MG741871	0	0	0	0	0	1	0	0	0	0
PM12-04	Bebearia	cocalia		-	-	MG741102	MG741102	-	MG741703	-	-	MG741481	-	MG741218	MG741936	0	0	0	0	0	1	0	0	0	0
FM-139	Bebearia	flaminia		-	-	MG741022	MG741022	-	MG741624	-	-	-	-	MG741171	MG741879	0	0	0	0	0	1	0	0	0	0
NW117-17	Bebearia	theognis	1	MG741828	-	MG741078	MG741078	-	MG741680	MG741560	-	MG741460	MG741242	MG741204	MG741914	0	0	0	0	0	1	0	0	0	0
FM-118	Bebearia	oxione		-	-	MG741019	MG741019	-	MG741621	MG741520	-	-	-	MG741168	MG741876	0	0	0	0	0	1	0	0	0	0
NW102-15	Bebearia	sophus	1	MG741817	GQ864620	GQ864744	GQ864744	MG741733	GQ864838	GQ864935	GQ865073	GQ865182	GQ865300	GQ865403	GQ864432	0	0	0	0	0	1	0	0	0	0
FM-112	Bebearia	tentyris		-	-	MG741015	MG741015	-	MG741617	-	-	-	-	MG741165	MG741872	0	0	0	0	0	1	0	0	0	0
FM-113	Bebearia	zonara		-	-	MG741016	MG741016	-	MG741618	-	-	-	-	-	MG741873	0	0	0	0	0	1	0	0	0	0
NW116-19	Bematistes	alcinoe		-	-	EU275566	-	-	EU275714	-	-	-	-	-	EU275507	0	0	0	0	0	1	0	0	0	0
NW146-16	Bematistes	epaea		-	-	EU275567	EU275567	-	EU275715	-	-	-	-	-	EU275508	0	0	0	0	0	1	0	0	0	0
NW160-7	Bematistes	macaria		-	-	EU275568	-	-	EU275716	-	-	-	-	-	EU275509	0	0	0	0	0	1	0	0	0	0
NW160-17	Bematistes	umbra		-	-	EU275569	-	-	EU275717	-	-	-	-	-	EU275510	0	0	0	0	0	1	0	0	0	0
NW160-11	Bematistes	vestalis		-	-	EU275570	EU275570	-	EU275718	-	-	-	-	-	EU275511	0	0	0	0	0	1	0	0	0	0
EW26-29	Berberia	lambessanus	1	-	-	DQ338864	DQ338864	-	DQ339019	GQ357501	-	-	-	GQ357627	GQ357379	0	0	0	1	0	0	0	0	0	0
MT032	Bhagadatta	austenia		-	-	NC_024413	NC_024413	-	-	-	-	-	-	-	-	0	0	0	0	0	0	0	0	1	0
CP01-78	Bia	rebeli	1	-	-	KJ145992	KJ145992	-	KJ146000	EU532175	-	EU532180	-	EU532179	KJ146012	0	0	1	0	0	0	0	0	0	0
NW106-3	Biblis	hyperia	1	EU141259	EU141302	DQ018955	DQ018955	-	DQ018922	EU141484	EU141538	EU141603	EU141666	EU141380	DQ018893	0	0	1	0	0	0	0	0	0	0
KA-P221	Bicyclus	abnormis	1	KX930296	KX930764	KX930410	KX930410	-	KX930209	KX930115	-	KX930822	KX930958	KX930664	KX930529	0	0	0	0	0	1	0	0	0	0
KA-P718	Bicyclus	albocincta		KX930264	-	KX930373	KX930373	-	KX930182	KX930079	-	-	-	-	-	0	0	0	0	0	1	0	0	0	0
AM-98-V218	Bicyclus	alboplaga/xeneoides		-	KX930693	HM241418	HM241418	-	HM241534	KX930026	KX930548	KX930786	KX930849	KX930582	KX930436	0	0	0	0	0	1	0	0	0	0
KA-P723	Bicyclus	amieti		-	-	KX930324	KX930324	-	KX930147	KX930037	-	-	KX930860	-	KX930448	0	0	0	0	0	1	0	0	0	0
KA-P1034	Bicyclus	analis		KX930237	KX930701	KX930326	KX930326	-	KX930149	-	-	-	KX930862	-	KX930449	0	0	0	0	0	1	0	0	0	0
KA-P202	Bicyclus	angulosa		-	-	KX930413	KX930413	-	KX930211	KX930119	-	KX930824	KX930962	KX930668	KX930533	0	0	0	0	0	1	0	0	0	0
AM-98-A3	Bicyclus	anisops		-	-	HM241421	HM241421	-	HM241537	KX930074	-	-	KX930905	KX930621	-	0	0	0	0	0	1	0	0	0	0
EW10-5	Bicyclus	anynana	1	EU141254	EU141295	AY218238	AY218238	EU141434	AY218258	EU141478	EU141531	EU141596	EU141660	EU141374	AY218276	0	0	0	0	0	1	0	0	0	0
KA-P318	Bicyclus	auricruda		-	-	KX930417	KX930417	-	KX930214	-	-	-	KX930966	-	KX930536	0	0	0	0	0	1	0	0	0	0
KA-P1038	Bicyclus	aurivillii		-	-	KX930427	-	-	-	-	-	-	KX930983	-	-	0	0	0	0	0	1	0	0	0	0
KA-P868	Bicyclus	brakefieldi		-	-	KX930424	-	-	KX930223	-	-	-	-	-	-	0	0	0	0	0	1	0	0	0	0
PM12-23	Bicyclus	buea		-	-	KX930379	KX930379	-	KX930188	KX930086	-	-	KX930919	KX930632	KX930501	0	0	0	0	0	1	0	0	0	0
KA-P957	Bicyclus	campina		-	-	MW318345	-	-	-	MW317758	-	-	MW318927	-	MW318741	0	0	0	0	0	1	0	0	0	0
KA-P201	Bicyclus	campa	1	KX930298	KX930767	KX930416	KX930416	-	KX930213	KX930121	KX930566	KX930826	KX930964	KX930670	KX930534	0	0	0	0	0	1	0	0	0	0
A-7-KA-P	Bicyclus	cooksoni		-	KX930766	KX930414	KX930414	-	KX930212	-	-	-	-	-	-	0	0	0	0	0	1	0	0	0	0
KA-P816	Bicyclus	cottrelli		KX930265	KX930734	KX930374	KX930374	-	KX930183	KX930080	-	KX930802	KX930912	KX930625	KX930495	0	0	0	0	0	1	0	0	0	0
KA-P949	Bicyclus	danckelmani		-	-	KX930365	-	-	-	KX930073	-	-	KX930904	-	KX930488	0	0	0	0	0	1	0	0	0	0
KA-P212	Bicyclus	dekeyseri	1	KX930268	KX930736	KX930377	KX930377	-	KX930186	KX930083	-	KX930803	KX930916	KX930629	KX930499	0	0	0	0	0	1	0	0	0	0
KA-P648	Bicyclus	dentata	1	KX930262	KX930732	KX930371	KX930371	-	KX930180	KX930076	KX930556	KX930800	KX930909	KX930624	KX930493	0	0	0	0	0	1	0	0	0	0
AM-98-R936	Bicyclus	dorothea	1	KX930285	KX930756	HM241428	HM241428	-	HM241544	KX930103	KX930565	KX930817	KX930941	KX930650	-	0	0	0	0	0	1	0	0	0	0
KA-P728	Bicyclus	dubia		KX930267	-	KX930376	KX930376	-	KX930185	KX930082	-	-	KX930914	KX930627	KX930497	0	0	0	0	0	1	0	0	0	0
AM-98-R089	Bicyclus	ena	1	KX930281	KX930751	KX930392	-	-	HM241546	KX930099	-	KX930813	KX930935	KX930645	-	0	0	0	0	0	1	0	0	0	0
KA-P632	Bicyclus	ephorus		-	-	KX930352	KX930352	-	KX930167	-	-	-	KX930889	KX930609	KX930473	0	0	0	0	0	1	0	0	0	0
KA-P210	Bicyclus	evadne	1	KX930230	KX930690	KX930312	KX930312	-	KX930140	KX930022	-	KX930782	KX930844	KX930578	KX930432	0	0	0	0	0	1	0	0	0	0
KA-P305	Bicyclus	feae		KX930238	KX930702	KX930327	KX930327	-	KX930150	KX930039	-	-	KX930863	-	KX930450	0	0	0	0	0	1	0	0	0	0
KA-P640	Bicyclus	funebris	1	KX930266	KX930735	KX930375	KX930375	-	KX930184	KX930081	KX930559	-	KX930913	KX930626	KX930496	0	0	0	0	0	1	0	0	0	0
AM-98-R949	Bicyclus	golo		KX930275	KX930742	HM241432	HM241432	-	HM241549	KX930090	-	KX930807	KX930924	KX930637	-	0	0	0	0	0	1	0	0	0	0
AM-97-W219	Bicyclus	graueri		-	KX930722	HM241433	HM241433	-	HM241550	KX930065	KX930553	KX930795	KX930895	KX930614	KX930480	0	0	0	0	0	1	0	0	0	0
KA-P705	Bicyclus	hewitsonii	1	KX930250	KX930714	KX930348	KX930348	-	KX930163	KX930056	-	-	KX930883	KX930605	KX930468	0	0	0	0	0	1	0	0	0	0
KA-P713	Bicyclus	howarthi		-	-	KX930311	KX930311	-	-	KX930021	-	-	-	-	KX930431	0	0	0	0	0	1	0	0	0	0
AM-97-W228	Bicyclus	hyperanthus	1	-	KX930700	HM241438	HM241438	-	HM241555	KX930036	KX930550	KX930789	KX930859	KX930591	KX930447	0	0	0	0	0	1	0	0	0	0
AM-98-R022	Bicyclus	iccius		KX930255	KX930719	HM241439	HM241439	-	HM241556	KX930062	-	-	KX930891	KX930611	KX930476	0	0	0	0	0	1	0	0	0	0
PM12-01	Bicyclus	ignobilis	1	KX930249	KX930713	KX930347	KX930347	-	KX930162	KX930055	-	-	KX930882	KX930604	KX930467	0	0	0	0	0	1	0	0	0	0
KA-P726	Bicyclus	ivindo		-	-	KX930318	KX930318	-	-	-	-	-	-	-	KX930439	0	0	0	0	0	1	0	0	0	0
KA-P1043	Bicyclus	istaris		-	-	KX930387	-	-	-	-	-	-	-	-	-	0	0	0	0	0	1	0	0	0	0
KA-P633	Bicyclus	italus	1	KX930258	KX930724	KX930360	KX930360	-	KX930172	KX930067	-	KX930797	KX930897	KX930616	KX930482	0	0	0	0	0	1	0	0	0	0
AM-97-V168	Bicyclus	jefferyi		KX930287	KX930758	HM241443	HM241443	-	HM241560	KX930105	-	-	KX930943	KX930652	-	0	0	0	0	0	1	0	0	0	0
AM-98-R079	Bicyclus	kenia		KX930299	KX930770	HM241444	HM241444	-	HM241561	KX930124	-	KX930828	KX930968	KX930673	-	0	0	0	0	0	1	0	0	0	0
KA-P215	Bicyclus	larseni	1	KX930243	KX930706	KX930335	KX930335	-	KX930154	KX930045	-	-	KX930870	KX930597	KX930457	0	0	0	0	0	1	0	0	0	0
AM-98-R065	Bicyclus	madetes	1	KX930276	KX930744	HM241445	HM241445	-	HM241562	KX930091	KX930560	KX930808	KX930926	KX930639	KX930507	0	0	0	0	0	1	0	0	0	0
KA-P804	Bicyclus	maesseni		-	-	KX930346	KX930346	-	KX930161	KX930053	-	-	-	-	KX930465	0	0	0	0	0	1	0	0	0	0
KA-P644	Bicyclus	collinsi		KX930301	KX930773	KX930420	KX930420	-	KX930217	KX930125	-	KX930831	KX930971	KX930676	KX930540	0	0	0	0	0	1	0	0	0	0
KA-P217	Bicyclus	martius		KX930272	KX930740	KX930381	KX930381	-	KX930190	-	-	KX930805	KX930920	KX930634	KX930503	0	0	0	0	0	1	0	0	0	0
AM-98-R088	Bicyclus	sanaos		-	-	HM241460	HM241460	-	HM241577	-	-	-	-	-	-	0	0	0	0	0	1	0	0	0	0
KA-P735	Bicyclus	matuta		KX930273	-	KX930384	KX930384	-	KX930192	KX930088	-	-	KX930922	-	KX930504	0	0	0	0	0	1	0	0	0	0
AM-98-R987	Bicyclus	medontias	1	KX930252	KX930717	HM241448	HM241448	-	HM241448	KX930059	KX930552	KX930793	KX930887	KX930608	KX930471	0	0	0	0	0	1	0	0	0	0
KA-P733	Bicyclus	mesogena		KX930290	-	KX930405	KX930405	-	KX930205	KX930110	-	-	KX930951	KX930657	KX930522	0	0	0	0	0	1	0	0	0	0
KA-P308	Bicyclus	milyas		-	KX930726	KX930361	KX930361	-	-	-	-	-	KX930899	-	KX930483	0	0	0	0	0	1	0	0	0	0
KA-P642	Bicyclus	mollitia		KX930297	-	KX930412	KX930412	-	KX930210	KX930117	-	KX930823	KX930960	KX930666	KX930531	0	0	0	0	0	1	0	0	0	0
AM-98-R942	Bicyclus	moyses		KX930286	KX930757	HM241452	HM241452	-	HM241569	KX930104	-	-	KX930942	KX930651	KX930517	0	0	0	0	0	1	0	0	0	0
KA-P729	Bicyclus	neustetteri		-	KX930733	KX930372	KX930372	-	KX930181	KX930078	KX930558	-	KX930911	-	KX930494	0	0	0	0	0	1	0	0	0	0
KA-P740	Bicyclus	nobilis	1	-	KX930705	KX930334	KX930334	-	KX930153	KX930044	-	-	KX930869	KX930596	KX930456	0	0	0	0	0	1	0	0	0	0
KA-P828	Bicyclus	elishiae		-	-	MW318346	-	-	-	-	-	-	-	-	-	0	0	0	0	0	1	0	0	0	0
KA-P738	Bicyclus	ottossoni		KX930247	-	KX930343	KX930343	-	KX930159	KX930051	-	-	KX930879	KX930601	KX930462	0	0	0	0	0	1	0	0	0	0
KA-P203	Bicyclus	pavonis	1	KX930260	KX930727	KX930362	KX930362	-	KX930173	KX930069	KX930554	KX930798	KX930900	KX930618	KX930484	0	0	0	0	0	1	0	0	0	0
AM-98-V898	Bicyclus	persimilis	1	KX930270	KX930738	HM241454	HM241454	-	HM241454	KX930085	-	KX930804	KX930918	KX930630	KX930500	0	0	0	0	0	1	0	0	0	0
KA-P222	Bicyclus	procora		KX930235	KX930697	KX930320	KX930320	-	KX930145	KX930031	-	-	-	KX930587	KX930443	0	0	0	0	0	1	0	0	0	0
KA-P702	Bicyclus	rileyi		-	-	KX930340	-	-	-	-	-	-	KX930876	-	-	0	0	0	0	0	1	0	0	0	0
KA-P219	Bicyclus	safitza	1	KX930305	KX930780	KX930423	KX930423	-	KX930222	KX930133	KX930573	KX930838	KX930979	KX930683	KX930543	0	0	0	0	0	1	0	0	0	0
KA-P218	Bicyclus	sambulos	1	KX930293	KX930762	KX930407	KX930407	-	KX930207	KX930112	-	KX930820	KX930954	KX930660	KX930525	0	0	0	0	0	1	0	0	0	0
KA-P314	Bicyclus	sandace	1	KX930282	KX930753	KX930395	KX930395	-	KX930200	-	KX930563	KX930814	KX930936	KX930646	KX930513	0	0	0	0	0	1	0	0	0	0
KA-P216	Bicyclus	sangmelinae		KX930291	-	KX930406	KX930406	-	KX930206	-	-	-	KX930952	KX930658	KX930523	0	0	0	0	0	1	0	0	0	0
KA-P638	Bicyclus	saussurei		-	KX930730	KX930368	KX930368	-	KX930177	KX930075	-	-	KX930906	KX930622	KX930491	0	0	0	0	0	1	0	0	0	0
KA-P224	Bicyclus	sciathis	1	KX930240	KX930703	KX930330	KX930330	-	KX930151	KX930040	-	KX930790	KX930865	KX930592	KX930452	0	0	0	0	0	1	0	0	0	0
KA-P812	Bicyclus	sealeae		-	-	KX930338	KX930338	-	-	KX930047	-	-	KX930873	-	-	0	0	0	0	0	1	0	0	0	0
KA-P709	Bicyclus	sebetus		MW318095	-	MW318347	MW318347	-	MW317933	MW317755	-	-	MW318922	MW317488	-	0	0	0	0	0	1	0	0	0	0
KA-P833	Bicyclus	vandeweghei		-	-	KX930345	KX930345	-	KX930160	-	-	-	-	-	KX930464	0	0	0	0	0	1	0	0	0	0
AM-97-V187	Bicyclus	smithi		-	KX930745	HM241465	HM241465	-	HM241582	KX930092	KX930561	KX930809	KX930928	KX930640	KX930509	0	0	0	0	0	1	0	0	0	0
KA-P737	Bicyclus	sophrosyne		KX930277	KX930748	KX930390	KX930390	-	KX930197	KX930095	-	KX930811	KX930931	KX930642	KX930510	0	0	0	0	0	1	0	0	0	0
AM-98-V224	Bicyclus	sweadneri		KX930253	KX930718	HM241467	HM241467	-	HM241467	KX930060	-	KX930794	-	KX930610	KX930474	0	0	0	0	0	1	0	0	0	0
KA-P655	Bicyclus	sylvicolus		-	-	KX930411	KX930411	-	-	KX930116	-	-	KX930959	KX930665	KX930530	0	0	0	0	0	1	0	0	0	0
KA-P209	Bicyclus	taenias	1	KX930245	KX930708	KX930339	KX930339	-	KX930157	KX930048	-	-	KX930874	KX930598	KX930459	0	0	0	0	0	1	0	0	0	0
AM-98-R964	Bicyclus	technatis	1	-	KX930759	HM241469	HM241469	-	HM241586	KX930106	-	KX930818	KX930945	KX930653	KX930519	0	0	0	0	0	1	0	0	0	0
AM-98-R036	Bicyclus	trilophus		-	-	HM241470	HM241470	-	HM241470	-	-	-	-	-	-	0	0	0	0	0	1	0	0	0	0
KA-P725	Bicyclus	uniformis	1	KX930233	KX930696	KX930319	KX930319	-	KX930144	KX930029	-	-	KX930853	KX930585	KX930441	0	0	0	0	0	1	0	0	0	0
PM12-18	Bicyclus	vulgaris		KX930284	-	KX930397	KX930397	-	KX930202	KX930101	-	KX930816	KX930939	KX930648	KX930516	0	0	0	0	0	1	0	0	0	0
KA-P708	Bicyclus	wakaensis		-	-	KX930353	KX930353	-	-	-	-	-	-	-	-	0	0	0	0	0	1	0	0	0	0
AM-98-R038	Bicyclus	xeneas	1	KX930231	KX930692	HM241474	HM241474	-	HM241591	KX930025	KX930547	KX930785	KX930848	KX930581	KX930435	0	0	0	0	0	1	0	0	0	0
KA-P214	Bicyclus	zinebi		KX930257	KX930723	KX930359	KX930359	-	KX930171	KX930066	-	KX930796	KX930896	KX930615	KX930481	0	0	0	0	0	1	0	0	0	0
KA-P3026	Bicyclus	subtilisurae		-	-	KX930323	-	-	-	KX930035	-	-	KX930858	KX930590	KX930446	0	0	0	0	0	1	0	0	0	0
KA-P3031	Bicyclus	sigiussidorum		KX930241	-	KX930332	KX930332	-	-	KX930041	-	-	KX930866	KX930593	KX930454	0	0	0	0	0	1	0	0	0	0
KA-P965	Bicyclus	makomensis		-	-	KX930329	KX930329	-	-	-	-	-	-	-	-	0	0	0	0	0	1	0	0	0	0
KA-P981	Bicyclus	jacksoni	1	-	KX930707	KX930337	KX930337	-	KX930156	-	-	KX930791	KX930872	-	-	0	0	0	0	0	1	0	0	0	0
KA-P1009	Bicyclus	uzungwensis	1	KX930261	KX930728	KX930363	KX930363	-	KX930175	KX930071	-	-	KX930902	KX930620	KX930486	0	0	0	0	0	1	0	0	0	0
KA-P2012	Bicyclus	simulacris		-	-	KX930364	-	-	KX930176	KX930072	-	-	KX930903	-	KX930487	0	0	0	0	0	1	0	0	0	0
KA-P1037	Bicyclus	pareensis		-	-	-	-	-	KX930174	-	-	-	-	-	-	0	0	0	0	0	1	0	0	0	0
KA-P258	Bicyclus	lamani	1	-	KX930746	KX930388	KX930388	-	KX930195	KX930093	KX930562	KX930810	KX930929	KX930641	-	0	0	0	0	0	1	0	0	0	0
KA-P3028	Bicyclus	rhacotis		-	-	KX930401	KX930401	-	-	KX930107	-	-	KX930946	KX930654	KX930520	0	0	0	0	0	1	0	0	0	0
KA-P838	Bicyclus	tanzanicus		-	-	KX930415	KX930415	-	-	-	-	-	-	-	-	0	0	0	0	0	1	0	0	0	0
KA-P1039	Bicyclus	heathi		-	-	KX930317	KX930317	-	-	-	-	-	-	-	-	0	0	0	0	0	1	0	0	0	0
NW155-6	Blepolenis	bassus	1	-	-	JF508389	JF508389	-	JF508397	MK551479	-	-	-	JF508405	JF508381	0	0	1	0	0	0	0	0	0	0
NW155-3	Blepolenis	batea	1	KM013312	-	JF508388	JF508388	-	JF508396	KM013289	KM013267	KM013247	-	JF508404	JF508380	0	0	1	0	0	0	0	0	0	0
PM02-09	Blepolenis	catharinae		-	MK551534	JF508390	JF508390	-	JF508398	-	-	-	-	JF508406	JF508382	0	0	1	0	0	0	0	0	0	0
NW156-18	Erebia	parmenio	1	-	-	KR138831	KR138831	-	MW317996	KR139066	-	-	-	KR138961	KR139162	0	0	0	0	1	0	0	0	0	0
PM03-05	Bolboneura	sylphis	1	-	MW318300	MW318348	MW318348	-	MW318040	MW317837	MW317678	MW317395	-	MW317566	MW318838	0	0	1	0	0	0	0	0	0	0
FS-b-2453	Boloria	alaskensis		-	-	HQ161227	HQ161227	-	HQ161299	-	-	-	-	-	HQ161172	1	1	0	0	0	0	0	0	0	0
FS-b-3757	Boloria	alberta		-	-	HQ161243	HQ161243	-	HQ161315	-	-	-	-	-	HQ161186	1	0	0	0	0	0	0	0	0	0
FS-b-2465	Boloria	napaea		-	-	HQ161230	HQ161230	-	HQ161302	-	-	-	-	-	HQ161175	0	0	0	1	1	0	0	0	0	0
NW151-7	Boloria	hakutozana		-	-	HQ161283	HQ161283	-	HQ161349	-	-	-	-	-	HQ161212	0	0	0	0	1	0	0	0	0	0
NW96-16	Boloria	aquilonaris	1	GQ864525	GQ864621	GQ864746	GQ864746	-	GQ864840	GQ864936	GQ865074	-	GQ865301	GQ865404	GQ864434	0	0	0	1	1	0	0	0	0	0
FS-b-2461	Boloria	astarte		-	-	HQ161229	HQ161229	-	HQ161301	-	-	-	-	-	HQ161174	1	0	0	0	0	0	0	0	0	0
NY2	Boloria	bellona		-	-	HQ161290	HQ161290	-	HQ161356	-	-	-	-	-	AF246530	1	1	0	0	0	0	0	0	0	0
FS-b-4215	Boloria	caucasica		-	-	HQ266647	HQ266647	-	HQ266653	-	-	-	-	-	HQ266641	0	0	0	1	0	0	0	0	0	0
NW151-20	Boloria	chariclea		-	-	HQ161276	HQ161276	-	HQ161342	-	-	-	-	-	HQ161205	1	1	0	1	1	0	0	0	0	0
NW156-24	Boloria	dia		-	-	HQ161287	HQ161287	-	HQ161353	-	-	-	-	-	HQ161216	0	0	0	1	1	0	0	0	0	0
NW151-8	Boloria	tritonia		-	-	HQ161284	HQ161284	-	HQ161350	-	-	-	-	-	HQ161213	0	0	0	0	1	0	0	0	0	0
FS-b-3735	Boloria	epithore		-	-	HQ161233	HQ161233	-	HQ161305	-	-	-	-	-	HQ161177	1	0	0	0	0	0	0	0	0	0
NW151-11	Boloria	erda		-	-	HQ161269	HQ161269	-	HQ161336	-	-	-	-	-	HQ161200	0	0	0	0	1	0	0	0	0	0
NW151-5	Boloria	erubescens		-	-	HQ161281	HQ161281	-	HQ161347	-	-	-	-	-	HQ161210	0	0	0	1	0	0	0	0	0	0
NW151-13	Boloria	eunomia		-	-	HQ161271	HQ161271	-	HQ161337	-	-	-	-	-	HQ161202	1	1	0	1	1	0	0	0	0	0
NW156-23	Boloria	euphrosyne	1	-	-	HQ161286	HQ161286	-	HQ161352	MN752789	-	-	-	MN752757	HQ161215	0	0	0	1	1	0	0	0	0	0
FS-b-2405	Boloria	freija		-	-	HQ161224	HQ161224	-	HQ161296	-	-	-	-	-	HQ161169	1	1	0	1	1	0	0	0	0	0
NW151-19	Boloria	frigga		-	-	HQ161275	HQ161275	-	HQ161341	-	-	-	-	-	HQ161204	1	1	0	0	1	0	0	0	0	0
LOWA202-06	Boloria	frigidalis		-	-	FJ663329	-	-	-	-	-	-	-	-	-	0	0	0	0	1	0	0	0	0	0
NW151-14	Boloria	gong		-	-	HQ161272	HQ161272	-	HQ161338	-	-	-	-	-	-	0	0	0	0	1	0	0	0	0	0
FS-b-4220	Boloria	graeca		-	-	HQ161252	HQ161252	-	HQ161324	-	-	-	-	-	HQ161193	0	0	0	1	0	0	0	0	0	0
FS-b-2401	Boloria	improba		-	-	HQ161221	HQ161221	-	HQ161293	-	-	-	-	-	HQ161166	1	0	0	1	1	0	0	0	0	0
NW151-12	Boloria	iphigenia		-	-	HQ161270	HQ161270	-	-	-	-	-	-	-	HQ161201	0	0	0	0	1	0	0	0	0	0
TJS-07-237	Boloria	kriemhild		-	-	HQ161292	HQ161292	-	HQ161358	-	-	-	-	-	HQ161220	1	0	0	0	0	0	0	0	0	0
NW151-10	Boloria	matveevi		-	-	HQ161268	HQ161268	-	HQ161335	-	-	-	-	-	HQ161199	0	0	0	0	1	0	0	0	0	0
SM0001	Boloria	natazhati		-	-	HQ161291	HQ161291	-	HQ161357	-	-	-	-	-	HQ161219	1	0	0	0	0	0	0	0	0	0
NW151-24	Boloria	oscarus		-	-	HQ161279	HQ161279	-	HQ161345	-	-	-	-	-	HQ161208	0	0	0	0	1	0	0	0	0	0
NW151-21	Boloria	pales		-	-	HQ161277	HQ161277	-	HQ161343	-	-	-	-	-	HQ161206	0	0	0	1	1	0	0	0	0	0
NW144-12	Boloria	sifanica		-	-	HQ161266	HQ161266	-	HQ161334	-	-	-	-	-	-	0	0	0	0	1	0	0	0	0	0
FS-b-3725	Boloria	polaris		-	-	HQ266652	HQ266652	-	HQ266658	-	-	-	-	-	HQ266646	1	1	0	1	1	0	0	0	0	0
NW76-13	Boloria	selene		-	-	AY090201	AY090201	-	AY090167	-	-	-	-	MN752766	AY090134	1	1	0	1	1	0	0	0	0	0
JM13-6	Boloria	selenis		-	-	HQ161263	-	-	-	-	-	-	-	-	-	0	0	0	0	1	0	0	0	0	0
GBMIN36001-13	Boloria	sipora		-	-	HQ266648	HQ266648	-	-	-	-	-	-	-	-	0	0	0	0	1	0	0	0	0	0
FS-b-4211	Boloria	generator		-	-	HQ266648	HQ266648	-	HQ266654	-	-	-	-	-	HQ266642	0	0	0	0	1	0	0	0	0	0
NW151-22	Boloria	thore		-	-	HQ161278	HQ161278	-	HQ161344	-	-	-	-	-	HQ161207	0	0	0	1	1	0	0	0	0	0
FS-b-3797	Boloria	titania		-	-	HQ161245	HQ161245	-	HQ161317	-	-	-	-	-	HQ161188	0	0	0	1	1	0	0	0	0	0
NW122-21	Brassolis	sophorae	1	-	-	EU528314	EU528314	-	EU528291	GQ357384	-	EU528337	-	EU528425	EU528270	0	0	1	0	0	0	0	0	0	0
TS-12	Brenthis	daphne		-	-	DQ922848	DQ922848	-	DQ922880	KY773429	-	-	-	KY773533	DQ922816	0	0	0	1	1	0	0	0	0	0
NW131-2	Brenthis	hecate	1	-	-	DQ922846	DQ922846	-	DQ922878	KY773386	-	-	-	KY773491	DQ922814	0	0	0	1	0	0	0	0	0	0
NW95-1	Brenthis	ino	1	GQ864526	GQ864622	DQ922847	DQ922847	-	DQ922879	KY773400	-	GQ865183	GQ865302	GQ865405	DQ922815	0	0	0	1	1	0	0	0	0	0
NW152-24	Brenthis	mofidii		-	-	MW318349	MW318349	-	MW317990	-	-	-	-	-	MW318781	0	0	0	1	0	0	0	0	0	0
CP-B01	Brintesia	circe	1	EU141251	EU141291	DQ338865	DQ338865	EU141458	DQ339020	EU141474	EU141527	EU141592	EU141656	EU141370	DQ338729	0	0	0	1	0	0	0	0	0	0
NW88-14	Byblia	anvatara	1	-	GQ864623	AY788595	AY788595	-	AY788697	GQ864937	GQ865075	GQ865184	GQ865303	GQ865406	AY788460	0	0	0	0	0	1	1	0	0	0
F298	Byblia	ilithyia		-	-	GU012578	-	-	-	-	-	-	-	-	-	0	0	0	0	0	1	1	1	0	0
CP09-56	Caerois	chorinaeus	1	-	JN696138	EU528315	EU528315	-	EU528292	EU528384	JN696231	EU528338	-	EU528426	EU528271	0	0	1	0	0	0	0	0	0	0
CP01-11	Caeruleuptychia	helios		-	-	GU205822	GU205822	-	GU205878	GU205934	-	-	-	GU205994	GU206055	0	0	1	0	0	0	0	0	0	0
CP01-55	Caeruleuptychia	lobelia		-	-	MW318350	-	-	MW317881	MW317709	-	-	-	MW317440	MW318691	0	0	1	0	0	0	0	0	0	0
CP01-95	Caeruleuptychia	scopulata		-	-	GU205823	-	-	GU205879	GU205935	-	-	-	GU205995	GU206056	0	0	1	0	0	0	0	0	0	0
CP01-09	Caeruleuptychia	umbrosa	1	-	-	GU205824	GU205824	-	GU205880	GU205936	-	-	-	GU205996	GU206057	0	0	1	0	0	0	0	0	0	0
CP02-43	Caeruleuptychia	ziza		-	-	GU205825	-	-	GU205881	GU205937	-	-	-	GU205997	GU206058	0	0	1	0	0	0	0	0	0	0
NW109-14	Caligo	atreus		-	-	KM012930	KM012930	-	KM013015	KM013284	-	-	-	KM013189	KM013076	0	0	1	0	0	0	0	0	0	0
PM14-10	Caligo	euphorbus		-	KM013138	KM012931	-	-	-	-	-	-	-	KM013184	KM013072	0	0	1	0	0	0	0	0	0	0
PM06-20	Caligo	eurilochus		-	MK551546	MK551380	MK551380	-	MK551427	-	-	MW317402	-	MK551464	MK551522	0	0	1	0	0	0	0	0	0	0
PM14-29	Caligo	idomeneus		-	-	KM012932	X	-	MK551431	KM013285	-	-	-	KM013190	-	0	0	1	0	0	0	0	0	0	0
PM06-17	Caligo	illioneus	1	-	MK551544	MK551377	MK551377	-	MK551424	MK551488	-	MW317400	-	MK551461	MK551519	0	0	1	0	0	0	0	0	0	0
PM04-19	Caligo	martia		-	MK551535	MK551367	MK551367	-	MK551414	-	-	MW317396	-	MK551451	MK551509	0	0	1	0	0	0	0	0	0	0
PM06-19	Caligo	placidianus		-	-	MK551379	MK551379	-	MK551426	-	-	MW317401	-	MK551463	MK551521	0	0	1	0	0	0	0	0	0	0
NW70-10	Caligo	telamonius	1	-	EU141336	AY090209	AY090209	EU141440	AY090175	-	EU141573	EU141637	EU141693	EU141414	AY090142	0	0	1	0	0	0	0	0	0	0
PM06-18	Caligo	teucer		-	MK551545	MK551378	MK551378	-	MK551425	-	-	-	-	MK551462	MK551520	0	0	1	0	0	0	0	0	0	0
PM06-15	Caligo	uranus	1	-	MK551542	MK551375	MK551375	-	MK551422	MK551487	-	MW317399	-	MK551459	MK551517	0	0	1	0	0	0	0	0	0	0
NW155-22	Caligopsis	seleucida	1	-	-	MK551356	MK551356	-	MK551402	MK551477	-	-	-	MK551440	MK551498	0	0	1	0	0	0	0	0	0	0
NW64-3	Calinaga	davidis	1	-	EU141328	AY090208	AY090208	EU141457	AY090174	EU141506	EU141565	EU141629	EU141685	EU141406	AY090141	0	0	0	0	1	0	0	0	0	0
JM14-5	Calinaga	sudassana		-	MW318222	MW318351	-	-	-	MW317730	MW317627	MW317319	-	-	-	0	0	0	0	1	0	0	0	0	0
CSUDVNDVM1	Calinaga	sudassanaA		-	-	KX233589	-	-	-	-	-	-	-	KX283389	-	0	0	0	0	1	0	0	0	0	0
CLHACHYZH1	Calinaga	ihatso		-	-	KX233592	-	-	-	-	-	-	-	-	-	0	0	0	0	1	0	0	0	0	0
CABOBURSA1	Calinaga	aborica		-	-	KX233590	-	-	-	-	-	-	-	KX283390	-	0	0	0	0	1	0	0	0	1	0
CBUDCHQNJ1	Calinaga	davidisA		-	-	KX233577	-	-	-	-	-	-	-	KX283383	-	0	0	0	0	1	0	0	0	0	0
RN02-25	Calisto	apollinis		-	KC896061	KC896076	KC896076	-	-	MZ190535	-	-	-	KC896040	KC896033	0	0	1	0	0	0	0	0	0	0
RN01-06	Calisto	aquilum		-	KC896058	KC896066	KC896066	-	KC896051	MZ190536	-	-	-	KC896036	-	0	0	1	0	0	0	0	0	0	0
NW149-16	Calisto	arcas	1	-	JN881779	JN881877	JN881877	-	JN881759	JN881811	-	-	-	JN881829	JN881855	0	0	1	0	0	0	0	0	0	0
RN02-14	Calisto	archebates	1	-	KF054172	KF054340	-	-	KF054207	KF054231	-	-	-	KF054259	KF054282	0	0	1	0	0	0	0	0	0	0
RN03-02	Calisto	batesi		-	-	KF054344	KF054344	-	MW318073	KF054226	-	-	-	-	KF054275	0	0	1	0	0	0	0	0	0	0
RN04-01	Calisto	chrysaoros		-	-	-	KF054349	-	KF054197	MZ190537	-	-	-	KF054255	KF054280	0	0	1	0	0	0	0	0	0	0
RN06-01	Calisto	clenchi		-	-	-	-	-	KF054194	-	-	-	-	KF054250	KF054277	0	0	1	0	0	0	0	0	0	0
RN02-16	Calisto	clydoniata	1	-	KF054173	KF054341	KF054341	-	KF054208	KF054232	-	-	-	KF054260	KF054283	0	0	1	0	0	0	0	0	0	0
DR016	Calisto	confusa		-	JN881781	JN881879	JN881879	-	JN881761	JN881813	-	-	-	JN881831	JN881857	0	0	1	0	0	0	0	0	0	0
DR019	Calisto	debarriera	1	-	KF054175	KF054318	KF054318	-	KF054209	KF054233	-	-	-	KF054261	KF054284	0	0	1	0	0	0	0	0	0	0
NW149-17	Calisto	crypta		-	-	KF054328	KF054328	-	KF054201	-	-	-	-	-	-	0	0	1	0	0	0	0	0	0	0
PM07-20	Calisto	dissimulatum	1	-	JN881789	JN881886	JN881886	-	JN881767	JN881819	-	-	-	JN881837	JN881863	0	0	1	0	0	0	0	0	0	0
RN03-01	Calisto	eleleus		-	-	KF054343	-	-	KF054202	KF054228	-	-	-	KF054256	KF054281	0	0	1	0	0	0	0	0	0	0
CP19-14	Calisto	franciscoi		-	-	KF054305	-	-	-	-	-	-	-	-	-	0	0	1	0	0	0	0	0	0	0
DR017	Calisto	galii		-	JN881780	JN881878	JN881878	-	JN881760	JN881812	-	-	-	JN881830	JN881856	0	0	1	0	0	0	0	0	0	0
RN06-02	Calisto	grannus		-	KF054178	KF054346	-	-	KF054210	KF054234	-	-	-	KF054262	KF054285	0	0	1	0	0	0	0	0	0	0
PM07-22	Calisto	herophile		-	JN881796	JN881893	JN881893	-	JN881771	JN881821	-	-	-	JN881839	JN881865	0	0	1	0	0	0	0	0	0	0
PM07-16	Calisto	bruneri		-	JN881791	JN881888	JN881888	-	JN881769	-	-	-	-	-	JN881847	0	0	1	0	0	0	0	0	0	0
RN04-02	Calisto	hysius		-	KF054181	KF054345	KF054345	-	MW318074	KF054235	-	-	-	-	KF054276	0	0	1	0	0	0	0	0	0	0
RN02-18	Calisto	loxias	1	-	KF054182	KF054342	KF054342	-	KF054211	KF054236	-	-	-	KF054263	KF054286	0	0	1	0	0	0	0	0	0	0
DR081	Calisto	lyceius	1	-	KF054184	KF054323	KF054323	-	KF054213	KF054238	-	-	-	KF054265	KF054288	0	0	1	0	0	0	0	0	0	0
LHISP112-09	Calisto	neiba		-	-	JN197380	-	-	-	-	-	-	-	-	-	0	0	1	0	0	0	0	0	0	0
CP19-10	Calisto	nubila	1	-	KF054185	KF054301	KF054301	-	KF054214	KF054239	-	-	-	KF054266	-	0	0	1	0	0	0	0	0	0	0
NW150-2	Calisto	obscura	1	-	KF054188	KF054331	KF054331	-	KF054216	KF054241	-	-	-	KF054268	KF054289	0	0	1	0	0	0	0	0	0	0
PM07-18	Calisto	occulta	1	-	JN881804	JN881901	JN881901	-	JN881775	JN881826	-	-	-	JN881844	JN881869	0	0	1	0	0	0	0	0	0	0
DR003	Calisto	pulchella	1	-	JN881783	GQ357225	GQ357225	-	GQ357292	GQ357467	-	-	-	GQ357596	GQ357357	0	0	1	0	0	0	0	0	0	0
CAL-Sat102	Calisto	raburni		-	-	JN197395	-	-	-	-	-	-	-	-	-	0	0	1	0	0	0	0	0	0	0
DR063	Calisto	schwartzi		-	KF054191	KF054321	KF054321	-	KF054219	KF054244	-	-	-	KF054271	KF054291	0	0	1	0	0	0	0	0	0	0
RN02-23	Calisto	sibylla		-	-	KC896072	KC896072	-	MZ190533	KC896046	-	-	-	-	MW318857	0	0	1	0	0	0	0	0	0	0
PM07-26	Calisto	bradleyi	1	-	JN881787	JN881884	JN881884	-	JN881765	JN881818	-	-	-	JN881836	JN881862	0	0	1	0	0	0	0	0	0	0
PM07-03	Calisto	brochei		-	JN881788	JN881885	-	-	JN881766	-	-	-	-	JN881828	JN881854	0	0	1	0	0	0	0	0	0	0
PM07-02	Calisto	israeli	1	-	JN881799	JN881896	JN881896	-	JN881773	JN881823	-	-	-	JN881841	JN881867	0	0	1	0	0	0	0	0	0	0
RN01-05	Calisto	muripetens		-	-	KC896074	KC896074	-	KC896054	MZ190538	-	-	-	KC896039	KC896031	0	0	1	0	0	0	0	0	0	0
PM07-05	Calisto	smintheus		-	JN881807	JN881904	JN881904	-	JN881778	JN881827	-	-	-	JN881845	JN881870	0	0	1	0	0	0	0	0	0	0
CP19-11	Calisto	sommeri		-	KF054177	KF054302	-	-	-	-	-	-	-	-	-	0	0	1	0	0	0	0	0	0	0
CP20-08	Calisto	tasajera	1	-	KF054192	KF054313	KF054313	-	KF054220	MZ190539	-	-	-	KF054253	KF054278	0	0	1	0	0	0	0	0	0	0
PM07-11	Calisto	torrei		-	JN881801	JN881898	JN881898	-	KF054195	JN881824	-	-	-	JN881842	JN881868	0	0	1	0	0	0	0	0	0	0
RN02-12	Calisto	zangis		-	KF054193	KF054338	KF054338	-	KF054221	-	-	-	-	KF054254	KF054279	0	0	1	0	0	0	0	0	0	0
MABUT103-10	Callerebia	annada		-	-	HQ990417	-	-	-	-	-	-	-	-	-	0	0	0	0	1	0	0	0	0	0
CP16-19	Callerebia	polyphemus	1	-	-	GQ357212	GQ357212	-	GQ357281	GQ357449	-	-	-	GQ357578	GQ357345	0	0	0	0	1	0	0	0	0	0
bb36	Callicore	astarte		-	-	KJ207263	KJ207263	-	KJ207228	-	-	-	-	-	MW318681	0	0	1	0	0	0	0	0	0	0
NW119-3	Paulogramma	tolima		-	EU141308	AY788596	AY788596	EU141465	AY788698	EU141491	EU141545	EU141610	EU141672	EU141386	AY788461	0	0	1	0	0	0	0	0	0	0
BB02	Callicore	excelsior		-	-	KJ207266	KJ207266	-	KJ207231	-	-	-	-	-	MW318668	0	0	1	0	0	0	0	0	0	0
NW126-27	Callicore	hydaspes		-	-	KJ207269	KJ207269	-	KJ207234	-	-	-	-	-	KM013091	0	0	1	0	0	0	0	0	0	0
bb58	Callicore	lyca		-	-	KJ207271	KJ207271	-	-	-	-	-	-	-	MW318687	0	0	1	0	0	0	0	0	0	0
JQ536287	Callicore	pitheas		-	-	JQ536287	-	-	-	-	-	-	-	-	-	0	0	1	0	0	0	0	0	0	0
bb39	Callicore	sorana		-	-	KJ207275	KJ207275	-	KJ207240	-	-	-	-	-	MW318682	0	0	1	0	0	0	0	0	0	0
NW167-5	Capronnieria	galesus		-	-	GU205826	-	-	GU205882	GU205938	-	-	-	GU205998	GU206059	0	0	1	0	0	0	0	0	0	0
NW144-2	Cassionympha	cassius	1	-	-	GQ357213	GQ357213	-	GQ357282	GQ357450	-	-	-	GQ357579	GQ357346	0	0	0	0	0	1	0	0	0	0
NW114-6	Castilia	castilla		GQ864527	GQ864624	EF493930	EF493930	-	EF493979	-	-	GQ865185	-	GQ865408	EF493872	0	0	1	0	0	0	0	0	0	0
NW76-2	Castilia	eranites		-	-	AY788617	AY788617	-	AY788722	-	-	-	-	-	AY788483	0	0	1	0	0	0	0	0	0	0
NW24-5	Castilia	myia		-	-	AF187784	AF187784	-	EF493980	-	-	-	-	-	EF493873	0	0	1	0	0	0	0	0	0	0
NW105-3	Castilia	ofella		-	-	AY788618	AY788618	-	AY788723	-	-	-	-	-	AY788484	0	0	1	0	0	0	0	0	0	0
NW115-11	Castilia	perilla		-	-	EF493931	EF493931	-	EF493981	-	-	-	-	-	EF493874	0	0	1	0	0	0	0	0	0	0
bb52	Catacore	kolyma	1	-	MW318190	MW318352	MW318352	-	KJ207241	-	-	MW317304	-	KJ207256	MW318686	0	0	1	0	0	0	0	0	0	0
NW88-1	Catacroptera	cloanthe	1	GQ864528	GQ864625	AY788619	AY788619	-	AY788724	GQ864939	-	GQ865186	GQ865304	GQ865409	AY788485	0	0	0	0	0	1	0	0	0	0
NW162-6	Catoblepia	amphirhoe	1	-	-	KM012935	KM012935	-	KM013016	-	KM013264	KM013245	-	KM013192	KM013078	0	0	1	0	0	0	0	0	0	0
NW17838	Catoblepia	berecynthia		-	MK551530	MK551363	MK551363	-	MK551409	MK551483	-	MW317379	-	MK551447	MK551505	0	0	1	0	0	0	0	0	0	0
NW109-15	Catoblepia	orgetorix		-	-	DQ338754	DQ338754	-	DQ338894	-	-	EU528339	-	EU528427	DQ338611	0	0	1	0	0	0	0	0	0	0
NW17839	Catoblepia	soranus	1	-	MK551531	MK551364	MK551364	-	MK551410	-	MW317670	MW317380	-	MK551448	MK551506	0	0	1	0	0	0	0	0	0	0
NW17840	Catoblepia	versitincta	1	-	MK551532	MK551365	MK551365	-	MK551411	MK551484	-	MW317381	-	MK551449	MK551507	0	0	1	0	0	0	0	0	0	0
NW155-24	Catoblepia	xanthicles		-	-	MK551357	MK551357	-	MK551403	-	-	-	-	MK551441	MK551499	0	0	1	0	0	0	0	0	0	0
NW155-13	Catoblepia	xanthus		-	-	JF508395	JF508395	-	JF508403	-	-	-	-	JF508410	JF508387	0	0	1	0	0	0	0	0	0	0
bb07	Catonephele	acontius		-	-	MW318353	MW318353	-	MW317869	-	-	-	-	-	MW318670	0	0	1	0	0	0	0	0	0	0
bb18	Catonephele	antinoe		-	-	KM012936	KM012936	-	KM012991	-	-	-	-	-	KM013056	0	0	1	0	0	0	0	0	0	0
JQ542162	Catonephele	mexicana		-	-	JQ542162	-	-	-	-	-	-	-	-	-	0	0	1	0	0	0	0	0	0	0
NW62-5	Catonephele	numilia	1	GQ864529	EU141325	AY090215	AY090215	EU141456	AY090181	EU141503	EU141562	EU141626	-	EU141403	AY090148	0	0	1	0	0	0	0	0	0	0
bb59	Catonephele	nyctimus		-	-	KM012937	KM012937	-	KM013004	-	-	-	-	-	KM013066	0	0	1	0	0	0	0	0	0	0
HM883472	Catonephele	orites		-	-	HM883472	-	-	-	-	-	-	-	-	-	0	0	1	0	0	0	0	0	0	0
NW114-16	Evena	crithea	1	MG741825	GQ864626	GQ864748	GQ864748	-	GQ864842	GQ864940	-	GQ865187	GQ865305	GQ865410	GQ864436	0	0	0	0	0	1	0	0	0	0
FM-147	Evena	niji	1	-	-	MG741024	MG741024	-	MG741626	MG741524	-	-	-	MG741173	MG741881	0	0	0	0	0	1	0	0	0	0
FM-93	Evena	oberthueri		-	-	MG741031	MG741031	-	MG741633	MG741526	-	-	-	MG741180	MG741888	0	0	0	0	0	1	0	0	0	0
CP-DNACI100	Cepheuptychia	cephus		-	-	GU205827	-	-	GU205883	GU205939	-	-	-	GU205999	GU206060	0	0	1	0	0	0	0	0	0	0
CP01-31	Cepheuptychia	spn	1	-	-	DQ338789	DQ338789	-	DQ338931	GQ357425	-	-	-	GQ357554	DQ338649	0	0	1	0	0	0	0	0	0	0
CP16-02	Godartiana	luederwaldti	1	-	-	GU205828	GU205828	-	GU205884	GU205940	-	-	-	GU206000	GU206061	0	0	1	0	0	0	0	0	0	0
CP15-09	Cercyonis	meadii	1	-	-	KR138745	KR138745	-	GQ357316	GQ357511	-	-	-	GQ357637	GQ357383	1	0	0	0	0	0	0	0	0	0
EW8-1	Cercyonis	pegala		-	-	AY218239	AY218239	-	AY218259	-	-	-	-	-	AY218277	1	1	0	0	0	0	0	0	0	0
NGNAC056-13	Cercyonis	sthenele		-	-	KT128186	-	-	-	-	-	-	-	-	-	1	0	0	0	0	0	0	0	0	0
NW164-4	Cethosia	biblis		-	-	MW318354	MW318354	-	MW318015	MW317807	-	-	-	MW317550	MW318807	0	0	0	0	0	0	0	1	1	0
NW100-12	Cethosia	cyane	1	MG741812	GQ864627	DQ922870	DQ922870	-	DQ922902	GQ864941	GQ865076	GQ865188	GQ865306	GQ865411	DQ922838	0	0	0	0	0	0	0	1	1	0
NW137-4	Cethosia	cydippe	1	-	-	EU275513	EU275513	-	EU275620	MW317782	-	-	-	MW317518	EU275409	0	0	0	0	0	0	0	0	0	1
SA-2-1	Cethosia	hypsea		-	-	MW318355	MW318355	-	MW318075	-	-	-	-	-	MW318859	0	0	0	0	0	0	0	0	1	0
NW106-8	Cethosia	myrina		-	-	EU275514	EU275514	-	EU275621	-	-	-	-	-	EU275410	0	0	0	0	0	0	0	0	1	0
NW118-13	Cethosia	penthesilea		-	-	EU275515	EU275515	-	EU275622	MW317777	-	-	-	-	EU275411	0	0	0	0	0	0	0	0	1	1
PM16-03	Chalinga	pratti	1	MW318146	MW318303	MG741110	MG741110	MG741751	MG741711	MG741581	-	MG741485	MG741256	MG741223	MG741944	0	0	0	0	1	0	0	0	0	0
KAP505	Charaxes	achaemenes	1	-	-	GQ256762	GQ256762	-	GQ256898	-	-	-	GQ257011	GQ257099	GQ256652	0	0	0	0	0	1	0	0	0	0
EV-0007	Charaxes	acraeoides	1	-	-	GQ256764	GQ256764	-	GQ256900	-	-	-	GQ257013	GQ257101	GQ256654	0	0	0	0	0	1	0	0	0	0
ABRI-010	Charaxes	acuminatus		-	-	GQ256765	GQ256765	-	GQ256901	-	-	-	GQ257014	GQ257102	GQ256655	0	0	0	0	0	1	0	0	0	0
CJM-170-005	Charaxes	affinis		-	-	GU585278	-	-	-	-	-	-	-	-	GU585359	0	0	0	0	0	0	0	0	1	0
KAP280	Charaxes	ameliae		-	-	GQ256767	GQ256767	-	GQ256903	-	-	-	GQ257015	GQ257104	GQ256656	0	0	0	0	0	1	0	0	0	0
CJM-175-002	Charaxes	amycus		-	-	GU585279	-	-	-	-	-	-	-	-	-	0	0	0	0	0	0	0	0	1	0
ABRI-009	Charaxes	analava		-	-	GQ256768	GQ256768	-	-	-	-	-	-	-	-	0	0	0	0	0	0	1	0	0	0
EV-0029	Charaxes	ansorgei		-	-	GQ256770	GQ256770	-	GQ256905	-	-	-	GQ257017	GQ257106	GQ256658	0	0	0	0	0	1	0	0	0	0
EV-0018	Charaxes	antamboulou	1	-	-	GQ256771	GQ256771	MW317232	GQ256906	-	-	-	GQ257019	GQ257108	GQ256660	0	0	0	0	0	0	1	0	0	0
KAP292	Charaxes	anticlea		-	-	GQ256772	GQ256772	-	GQ256907	-	-	-	GQ257020	GQ257109	GQ256661	0	0	0	0	0	1	0	0	0	0
CJM-179-002	Charaxes	antonius		-	-	GU585265	-	-	-	-	-	-	-	-	GU585348	0	0	0	0	0	0	0	0	1	0
CJM-205-003	Charaxes	aristogiton		-	-	GU585252	-	-	-	-	-	-	-	-	GU585357	0	0	0	0	0	0	0	0	1	0
EV-0051	Charaxes	aubyni		-	-	-	GQ256773	MW317245	-	-	-	-	-	-	-	0	0	0	0	0	1	0	0	0	0
ABRI-008	Charaxes	baumanni	1	-	-	GQ256774	GQ256774	-	GQ256908	-	-	-	GQ257021	GQ257110	GQ256662	0	0	0	0	0	1	0	0	0	0
EV-0052	Charaxes	berkeleyi		-	-	GQ256776	GQ256776	MW317246	GQ256909	-	-	-	-	GQ257111	GQ256663	0	0	0	0	0	1	0	0	0	0
CJM-210-003	Charaxes	bajula		-	-	GU585256	-	-	-	-	-	-	-	-	GU585358	0	0	0	0	0	0	0	0	1	0
NW134-10	Charaxes	bernardus		-	-	GQ256777	GQ256777	-	GQ256910	-	-	-	GQ257022	GQ257112	GQ256664	0	0	0	0	1	0	0	0	1	0
CJM-183-007	Charaxes	repetitus		-	-	GU585275	-	-	-	-	-	-	-	-	GU585363	0	0	0	0	0	0	0	0	1	0
KAP290	Charaxes	bipunctatus		-	-	GQ256781	GQ256781	-	GQ256913	-	-	-	GQ257026	GQ257115	GQ256668	0	0	0	0	0	1	0	0	0	0
ABRI-013	Charaxes	blanda	1	-	-	GQ256782	GQ256782	-	GQ256914	-	-	-	GQ257027	GQ257116	GQ256669	0	0	0	0	0	1	0	0	0	0
ABRI-031	Charaxes	bohemani		-	-	GQ256784	GQ256784	-	GQ256915	-	-	-	GQ257028	GQ257117	GQ256670	0	0	0	0	0	1	0	0	0	0
CJM-195-003	Charaxes	borneensis		-	-	GU585254	-	-	-	-	-	-	-	-	GU585342	0	0	0	0	0	0	0	0	1	0
KAP050	Charaxes	boueti		-	-	GQ256786	GQ256786	-	GQ256917	-	-	-	GQ257030	GQ257119	GQ256672	0	0	0	0	0	1	0	0	0	0
KAP081	Charaxes	brutus	1	-	-	GQ256787	GQ256787	-	GQ256918	-	-	-	GQ257031	GQ257120	GQ256673	0	0	0	0	0	1	0	0	0	0
CJM-188-001	Charaxes	bupalus		-	-	GU585280	-	-	-	-	-	-	-	-	GU585347	0	0	0	0	0	0	0	0	1	0
EV-0042	Charaxes	cacuthis		-	-	-	GQ256788	-	GQ256919	-	-	-	-	GQ257121	-	0	0	0	0	0	0	1	0	0	0
KAP273	Charaxes	candiope		-	-	GQ256789	GQ256789	-	GQ256920	-	-	-	GQ257032	GQ257122	GQ256674	0	0	0	0	0	1	0	0	0	0
NW78-3	Charaxes	castor	1	-	EU152474	AY090219	AY090219	EU141449	AY090185	-	EU141581	EU141645	EU141700	EU141422	AY090152	0	0	0	0	0	1	0	0	0	0
EV-0032	Charaxes	cithaeron		-	-	GQ256791	GQ256791	MW317235	GQ256922	-	-	-	GQ257034	GQ257124	GQ256676	0	0	0	0	0	1	0	0	0	0
EV-0053	Charaxes	congdoni		-	-	GQ256792	GQ256792	MW317247	GQ256923	-	-	-	-	-	GQ256677	0	0	0	0	0	1	0	0	0	0
ABRI-020	Charaxes	cowani		-	-	-	GQ256793	-	-	-	-	-	-	GQ257125	-	0	0	0	0	0	0	1	0	0	0
NW107-11	Charaxes	cynthia	1	-	-	GQ256794	GQ256794	-	GQ256924	-	-	-	GQ257035	GQ257126	GQ256678	0	0	0	0	0	1	0	0	0	0
UN0509	Charaxes	dilutus		-	-	GQ256795	GQ256795	-	GQ256925	-	-	-	-	GQ257127	GQ256679	0	0	0	0	0	1	0	0	0	0
CJM-186-001	Charaxes	distanti		-	-	GU585267	-	-	-	-	-	-	-	-	-	0	0	0	0	0	0	0	0	1	0
ABRI-032	Charaxes	druceanus		-	-	GQ256796	GQ256796	-	GQ256926	-	-	-	-	GQ257128	GQ256680	0	0	0	0	0	1	0	0	0	0
CJM-212-001	Charaxes	durnfordi		-	-	GU585281	-	-	-	-	-	-	-	-	GU585343	0	0	0	0	0	0	0	0	1	0
CJM-189-001	Charaxes	elwesi		-	-	GU585282	-	-	-	-	-	-	-	-	-	0	0	0	0	0	0	0	0	1	0
KAP149	Charaxes	etesipe		-	-	-	GQ256799	-	GQ256929	-	-	-	GQ257037	GQ257131	GQ256683	0	0	0	0	0	1	1	0	0	0
ABRI-001	Charaxes	ethalion		-	-	GQ256801	GQ256801	-	GQ256930	-	-	-	-	GQ257133	GQ256685	0	0	0	0	0	1	0	0	0	0
KAP296	Charaxes	etheocles		-	-	GQ256804	GQ256804	-	GQ256933	-	-	-	-	GQ257136	GQ256688	0	0	0	0	0	1	0	0	0	0
ABRI-019	Charaxes	eudoxus		-	-	GQ256805	GQ256805	-	GQ256934	-	-	-	-	GQ257137	GQ256689	0	0	0	0	0	1	0	0	0	0
NW164-3	Charaxes	eupale		-	-	GQ256807	GQ256807	-	GQ256935	-	-	-	GQ257039	-	GQ256690	0	0	0	0	0	1	0	0	0	0
CJM-196-001	Charaxes	eurialus		-	-	GU585277	-	-	-	-	-	-	-	-	-	0	0	0	0	0	0	0	0	1	0
CJM-206-002	Charaxes	fervens		-	-	GU585255	-	-	-	-	-	-	-	-	GU585350	0	0	0	0	0	0	0	0	1	0
EV-0006	Charaxes	fournierae		-	-	GQ256810	GQ256810	-	GQ256938	-	-	-	GQ257042	GQ257141	GQ256693	0	0	0	0	0	1	0	0	0	0
KAP299	Charaxes	fulvescens	1	-	-	GQ256811	GQ256811	-	GQ256939	-	-	-	GQ257043	GQ257142	GQ256694	0	0	0	0	0	1	0	0	0	0
EV-0058	Charaxes	galawadiwosi		-	-	GQ256812	GQ256812	MW317249	GQ256940	-	-	-	-	GQ257143	GQ256695	0	0	0	0	0	1	0	0	0	0
EV-0057	Charaxes	guderiana		-	-	-	GQ256813	-	GQ256941	-	-	-	GQ257044	GQ257144	GQ256696	0	0	0	0	0	1	0	0	0	0
EV-0039	Charaxes	hadrianus		-	-	GQ256814	GQ256814	-	GQ256942	-	-	-	GQ257045	-	-	0	0	0	0	0	1	0	0	0	0
CJM-194-001	Charaxes	harmodius		-	-	GU585283	-	-	-	-	-	-	-	-	GU585344	0	0	0	0	0	0	0	0	1	0
KAP113	Charaxes	hildebrandti	1	-	-	GQ256815	GQ256815	-	GQ256943	-	-	-	GQ257046	GQ257145	GQ256697	0	0	0	0	0	1	0	0	0	0
EV-0059	Charaxes	howarthi		-	-	GQ256816	GQ256816	MW317250	GQ256944	-	-	-	-	GQ257146	GQ256698	0	0	0	0	0	1	0	0	0	0
EV-0038	Charaxes	imperialis	1	-	-	GQ256817	GQ256817	MW317239	GQ256945	-	-	-	GQ257047	GQ257147	GQ256699	0	0	0	0	0	1	0	0	0	0
ABRI-025	Charaxes	jahlusa	1	-	-	GQ256819	GQ256819	-	GQ256947	-	-	-	GQ257049	GQ257149	GQ256701	0	0	0	0	0	1	0	0	0	0
EV-0022	Charaxes	jasius		-	-	GQ256822	GQ256822	MW317233	GQ256948	-	-	-	GQ257050	GQ257150	GQ256702	0	0	0	1	0	1	0	0	0	0
EV-0009	Charaxes	kahldeni		-	-	GQ256826	GQ256826	-	GQ256952	-	-	-	GQ257054	GQ257154	GQ256705	0	0	0	0	0	1	0	0	0	0
CJM-185-001	Charaxes	kahruba		-	-	GU585272	-	-	-	-	-	-	-	-	-	0	0	0	0	1	0	0	0	1	0
EV-0056	Charaxes	kirki		-	-	GQ256827	GQ256827	MW317248	GQ256953	-	-	-	-	GQ257155	GQ256706	0	0	0	0	0	1	0	0	0	0
EV-0025	Charaxes	lactetinctus		-	-	GQ256828	GQ256828	-	GQ256954	-	-	-	-	GQ257156	-	0	0	0	0	0	1	0	0	0	0
EV-0020	Charaxes	lasti		-	-	GQ256830	GQ256830	-	-	-	-	-	-	GQ257157	-	0	0	0	0	0	1	0	0	0	0
CJM-181-007	Charaxes	latona		-	-	GU585285	-	-	-	-	-	-	-	-	-	0	0	0	0	0	0	0	0	0	1
EV-0023	Charaxes	legeri		-	-	GQ256831	GQ256831	MW317234	GQ256955	-	-	-	GQ257055	GQ257158	GQ256707	0	0	0	0	0	1	0	0	0	0
KAP069	Charaxes	lucretius		-	-	GQ256832	GQ256832	-	GQ256956	-	-	-	-	GQ257159	GQ256708	0	0	0	0	0	1	0	0	0	0
KAP506	Charaxes	lycurgus	1	-	-	GQ256833	GQ256833	-	GQ256957	-	-	-	GQ257056	GQ257160	GQ256709	0	0	0	0	0	1	0	0	0	0
EV-0048	Charaxes	maccleeryi		-	-	GQ256834	GQ256834	MW317243	GQ256958	-	-	-	-	GQ257161	GQ256710	0	0	0	0	0	1	0	0	0	0
ABRI-012	Charaxes	mafuga		-	-	GQ256835	GQ256835	-	GQ256959	-	-	-	-	GQ257162	GQ256711	0	0	0	0	0	1	0	0	0	0
EV-0047	Charaxes	marieps		-	-	-	-	-	-	-	-	-	-	GQ257163	-	0	0	0	0	0	1	0	0	0	0
CJM-148-001	Charaxes	marki		-	-	GU585263	-	-	-	-	-	-	-	-	GU585341	0	0	0	0	0	0	0	0	1	0
UN0479	Charaxes	marmax	1	-	-	GQ256836	GQ256836	-	GQ256960	-	-	-	GQ257057	GQ257164	GQ256712	0	0	0	0	0	0	0	0	1	0
CJM-199-004	Charaxes	mars		-	-	GU585264	-	-	-	-	-	-	-	-	GU585356	0	0	0	0	0	0	0	0	1	0
CJM-177-002	Charaxes	madensis		-	-	-	-	-	-	-	-	-	-	-	GU585355	0	0	0	0	0	0	0	0	1	0
EV-0036	Charaxes	mixtus	1	-	-	GQ256837	GQ256837	MW317238	GQ256961	-	-	-	GQ257058	GQ257165	GQ256713	0	0	0	0	0	1	0	0	0	0
EV-0044	Charaxes	montis	1	-	-	GQ256838	GQ256838	MW317242	GQ256962	-	-	-	GQ257059	GQ257166	GQ256714	0	0	0	0	0	1	0	0	0	0
CJM-192-001	Charaxes	musashi		-	-	GU585284	-	-	-	-	-	-	-	-	GU585353	0	0	0	0	0	0	0	0	1	0
EV-0062	Charaxes	mycerina		-	-	GQ256839	GQ256839	-	GQ256963	-	-	-	GQ257060	GQ257167	GQ256715	0	0	0	0	0	1	0	0	0	0
EV-0031	Charaxes	nandina		-	-	-	-	-	-	-	-	-	GQ257061	-	-	0	0	0	0	0	1	0	0	0	0
ABRI-004	Charaxes	nichetes		-	-	GQ256840	GQ256840	-	GQ256964	-	-	-	GQ257062	GQ257168	GQ256716	0	0	0	0	0	1	0	0	0	0
CJM-191-007	Charaxes	nitebis		-	-	GU585287	-	-	-	-	-	-	-	-	GU585366	0	0	0	0	0	0	0	0	1	0
EV-0002	Charaxes	nobilis	1	-	-	GQ256843	GQ256843	-	GQ256967	-	-	-	GQ257065	GQ257171	GQ256719	0	0	0	0	0	1	0	0	0	0
EV-0068	Charaxes	northcotti		-	-	GQ256845	GQ256845	MW317253	GQ256969	-	-	-	-	GQ257173	GQ256721	0	0	0	0	0	1	0	0	0	0
KAP509	Charaxes	numenes	1	-	-	GQ256846	GQ256846	-	GQ256970	-	-	-	GQ257066	GQ257174	GQ256722	0	0	0	0	0	1	0	0	0	0
CJM-171-001	Charaxes	ocellatus		-	-	GU585261	-	-	-	-	-	-	-	-	GU585351	0	0	0	0	0	0	0	0	1	0
ABRI-015	Charaxes	opinatus		-	-	GQ256847	GQ256847	-	GQ256971	-	-	-	GQ257067	GQ257175	GQ256723	0	0	0	0	0	1	0	0	0	0
CJM-173-001	Charaxes	orilus		-	-	GU585262	-	-	-	-	-	-	-	-	GU585352	0	0	0	0	0	0	0	0	1	0
KAP108	Charaxes	paphianus		-	-	GQ256849	GQ256849	-	GQ256972	-	-	-	GQ257068	GQ257176	GQ256725	0	0	0	0	0	1	0	0	0	0
EV-0067	Charaxes	pembanus	1	-	-	GQ256850	GQ256850	MW317252	GQ256973	-	-	-	GQ257069	GQ257177	GQ256726	0	0	0	0	0	1	0	0	0	0
EV-0041	Charaxes	penricei		-	-	-	GQ256851	MW317240	GQ256974	-	-	-	GQ257070	GQ257178	GQ256727	0	0	0	0	0	1	0	0	0	0
EV-0049	Charaxes	petersi		-	-	-	GQ256852	MW317244	GQ256975	-	-	-	-	GQ257179	GQ256728	0	0	0	0	0	1	0	0	0	0
ABRI-005	Charaxes	phenix		-	-	GQ256853	GQ256853	-	-	-	-	-	-	-	-	0	0	0	0	0	1	0	0	0	0
EV-0027	Charaxes	phraortes		-	-	-	GQ256854	-	-	-	-	-	-	-	GQ256729	0	0	0	0	0	0	1	0	0	0
KAP507	Charaxes	plantroui		-	-	GQ256855	GQ256855	-	GQ256976	-	-	-	-	GQ257180	GQ256730	0	0	0	0	0	1	0	0	0	0
CJM-209-002	Charaxes	plateni		-	-	GU585258	-	-	-	-	-	-	-	-	GU585346	0	0	0	0	0	0	0	0	1	0
KAP100	Charaxes	pleione	1	-	-	GQ256856	GQ256856	-	GQ256977	-	-	-	GQ257071	GQ257181	GQ256731	0	0	0	0	0	1	0	0	0	0
KAP501	Charaxes	pollux		-	-	GQ256857	GQ256857	-	GQ256978	-	-	-	GQ257072	GQ257182	GQ256732	0	0	0	0	0	1	0	0	0	0
NW118-11	Charaxes	porthos	1	-	-	GQ256858	GQ256858	-	GQ256979	-	-	-	GQ257073	GQ257183	GQ256733	0	0	0	0	0	1	0	0	0	0
KAP163	Charaxes	protoclea		-	-	GQ256859	GQ256859	-	GQ256980	-	-	-	-	GQ257184	GQ256734	0	0	0	0	0	1	0	0	0	0
CJM-204-002	Charaxes	psaphon		-	-	GU585286	-	-	-	-	-	-	-	-	-	0	0	0	0	0	0	0	1	0	0
EV-0037	Charaxes	pythodoris		-	-	GQ256861	GQ256861	-	GQ256982	-	-	-	GQ257074	GQ257186	GQ256736	0	0	0	0	0	1	0	0	0	0
EV-0035	Charaxes	richelmanni		-	-	GQ256862	GQ256862	-	GQ256983	-	-	-	-	GQ257187	-	0	0	0	0	0	1	0	0	0	0
EV-0034	Charaxes	ducarmei	1	-	-	GQ256798	GQ256798	MW317237	GQ256928	-	-	-	GQ257036	GQ257130	GQ256682	0	0	0	0	0	1	0	0	0	0
CJM-202-001	Charaxes	sangana		-	-	GU585266	-	-	-	-	-	-	-	-	-	0	0	0	0	0	0	0	0	1	0
EZCHA039-07	Charaxes	schiltzei		-	-	FJ477165	-	-	-	-	-	-	-	-	-	0	0	0	0	0	1	0	0	0	0
CJM-166-001	Charaxes	setan		-	-	GU585260	-	-	-	-	-	-	-	-	GU585354	0	0	0	0	0	0	0	0	1	0
EV-0050	Charaxes	sidamo		-	-	GQ256863	GQ256863	-	GQ256984	-	-	-	-	-	-	0	0	0	0	0	1	0	0	0	0
KAP502	Charaxes	smaragdalis		-	-	GQ256864	GQ256864	-	GQ256985	-	-	-	GQ257075	GQ257188	GQ256737	0	0	0	0	0	1	0	0	0	0
NW134-13	Charaxes	solon		-	-	GQ256866	GQ256866	-	-	-	-	-	GQ257077	GQ257190	GQ256739	0	0	0	0	0	0	0	0	1	1
EV-0043	Charaxes	subornatus		-	-	GQ256867	GQ256867	MW317241	-	-	-	-	GQ257078	GQ257191	GQ256740	0	0	0	0	0	1	0	0	0	0
EV-0001	Charaxes	superbus		-	-	GQ256868	GQ256868	-	GQ256987	-	-	-	GQ257079	GQ257192	GQ256741	0	0	0	0	0	1	0	0	0	0
KAP098	Charaxes	tiridates		-	-	GQ256870	GQ256870	-	GQ256989	-	-	-	GQ257081	GQ257194	GQ256743	0	0	0	0	0	1	0	0	0	0
ABRI-016	Charaxes	turlini		-	-	GQ256871	GQ256871	-	GQ256990	-	-	-	-	GQ257195	GQ256744	0	0	0	0	0	1	0	0	0	0
KAP503	Charaxes	varanes		-	-	GQ256872	GQ256872	-	GQ256991	-	-	-	GQ257082	GQ257196	GQ256745	0	0	0	0	0	1	0	0	0	0
ET0210	Charaxes	viola		-	-	KT073476	-	-	-	-	-	-	-	KT073351	-	0	0	0	0	0	1	0	0	0	0
KAP071	Charaxes	virilis		-	-	GQ256873	GQ256873	-	GQ256992	-	-	-	-	GQ257197	GQ256746	0	0	0	0	0	1	0	0	0	0
EV-0033	Charaxes	xiphares		-	-	GQ256875	GQ256875	MW317236	GQ256994	-	-	-	GQ257083	GQ257199	GQ256748	0	0	0	0	0	1	0	0	0	0
KAP228	Charaxes	zelica		-	-	GQ256876	GQ256876	-	GQ256995	-	-	-	-	GQ257200	GQ256749	0	0	0	0	0	1	0	0	0	0
KAP165	Charaxes	zingha	1	-	-	GQ256877	GQ256877	-	GQ256996	-	-	-	GQ257084	GQ257201	GQ256750	0	0	0	0	0	1	0	0	0	0
EV-0010	Charaxes	zoolina	1	-	-	GQ256882	GQ256882	-	GQ257000	-	-	-	GQ257087	GQ257206	GQ256754	0	0	0	0	0	1	1	0	0	0
NW172-21	Chazara	bischoffii		-	-	MW318356	-	-	-	-	-	-	-	-	-	0	0	0	1	0	0	0	0	0	0
EW26-19	Chazara	briseis	1	-	-	DQ338866	DQ338866	-	DQ339021	GQ357502	-	-	-	GQ357628	DQ338730	0	0	0	1	1	0	0	0	0	0
NW172-23	Chazara	persephone		-	-	MW318357	-	-	-	-	-	-	-	-	-	0	0	0	1	0	0	0	0	0	0
NW173-13	Chazara	prieuri	1	-	-	MW318358	-	-	-	-	-	-	-	-	-	0	0	0	1	0	0	0	0	0	0
CP17-06	Cheimas	opalinus		-	-	GQ357226	GQ357226	-	GQ357293	GQ357468	-	-	-	GQ357597	GQ357358	0	0	1	0	0	0	0	0	0	0
NW168-16	Chersonesia	intermedia	1	MW318132	MW318282	MW318359	MW318359	MW317278	MW318021	-	MW317660	MW317369	-	MW317555	MW318813	0	0	0	0	0	0	0	0	1	0
NW106-16	Chersonesia	rahria	1	MW318097	MW318248	MW318360	MW318360	MW317255	MW317960	MW317771	MW317635	MW317333	-	MW317505	MW318755	0	0	0	0	0	0	0	0	1	0
CH-24A-1	Chillanella	stelligera		-	-	DQ338589	DQ338589	-	DQ338984	-	-	-	-	-	DQ338699	0	0	1	0	0	0	0	0	0	0
GBLN0390-06	Chitoria	chrysolora		-	-	AY788592	AY788592	-	-	-	-	-	-	-	-	0	0	0	0	0	0	0	0	1	0
NW97-11	Chitoria	ulupi	1	EU141290	EU141352	AY788592	AY788592	EU141464	AY788694	EU141525	EU141590	EU141654	EU141708	EU141431	AY788458	0	0	0	0	1	0	0	0	0	0
CP01-68	Chloreuptychia	catharina	1	-	-	GQ864749	GQ864749	-	GQ864843	GQ864942	-	-	-	GQ865413	GQ864437	0	0	1	0	0	0	0	0	0	0
CP06-72	Chloreuptychia	chlorimene	1	-	-	GU205830	GU205830	-	GU205886	GU205942	-	-	-	GU206002	GU206063	0	0	1	0	0	0	0	0	0	0
CP01-72	Chloreuptychia	herseis		-	-	DQ338790	-	-	DQ338932	GQ357426	-	-	-	GQ357555	DQ338650	0	0	1	0	0	0	0	0	0	0
CP02-50	Chloreuptychia	marica	1	-	-	GU205831	GU205831	-	GU205887	GU205943	-	-	-	GU206003	GU206064	0	0	1	0	0	0	0	0	0	0
CP04-46	Chloreuptychia	spn		-	-	-	-	-	MW317882	-	-	-	-	-	MW318692	0	0	1	0	0	0	0	0	0	0
NW35-15	Chlosyne	acastus		-	-	AF187735	AF187735	-	AY788725	-	-	-	-	-	AY788486	1	0	0	0	0	0	0	0	0	0
GBLN0081-06	Chlosyne	neumoegeni		-	-	AF187787	-	-	-	-	-	-	-	-	-	1	0	0	0	0	0	0	0	0	0
NW27-9	Chlosyne	californica		-	-	AF187750	AF187750	-	MW318034	-	-	-	-	-	MW318833	1	0	0	0	0	0	0	0	0	0
NW38-17	Chlosyne	cyneas		-	-	AF187757	AF187757	-	AY788726	-	-	-	-	-	AY788487	1	0	0	0	0	0	0	0	0	0
NW119-20	Chlosyne	cynisca		-	-	MW318361	MW318361	-	MW317971	-	-	-	-	-	MW318765	1	0	0	0	0	0	0	0	0	0
NW119-10	Chlosyne	definita		-	-	MW318362	MW318362	-	MW317967	-	-	-	-	-	MW318761	1	0	0	0	0	0	0	0	0	0
NW120-4	Chlosyne	ehrenbergii		-	-	MW318363	MW318363	-	MW317975	-	-	-	-	-	MW318769	1	0	0	0	0	0	0	0	0	0
NW130-4	Chlosyne	endeis		-	-	MW318364	-	-	-	-	-	-	-	-	-	1	0	0	0	0	0	0	0	0	0
NW130-3	Chlosyne	erodyle		-	-	MW318365	MW318365	-	-	-	-	-	-	-	MW318772	0	0	1	0	0	0	0	0	0	0
NW122-3	Chlosyne	poecile		-	-	MW318371	-	-	-	-	-	-	-	-	-	0	0	1	0	0	0	0	0	0	0
NW119-15	Chlosyne	eumeda		-	-	MW318366	MW318366	-	MW317969	-	-	-	-	-	MW318763	1	0	0	0	0	0	0	0	0	0
NW27-10	Chlosyne	fulvia		-	-	AF187769	AF187769	-	MW318032	-	-	-	-	-	MW318831	1	1	0	0	0	0	0	0	0	0
NW137-13	Chlosyne	gabbii		-	-	MW318367	-	-	MW317982	-	-	-	-	-	MW318774	1	0	0	0	0	0	0	0	0	0
NW37-2	Chlosyne	gaudialis		-	-	AF187770	AF187770	-	AY788727	-	-	-	-	-	AY788488	0	0	1	0	0	0	0	0	0	0
NW34-4	Chlosyne	gorgone		-	-	AF187772	AF187772	-	AY788728	-	-	-	-	-	AY788489	1	1	0	0	0	0	0	0	0	0
NW35-10	Chlosyne	harrisii		-	-	AF187773	AF187773	-	AY788729	-	-	-	-	-	AY788490	0	1	0	0	0	0	0	0	0	0
NW119-16	Chlosyne	hippodrome		-	-	KM012938	KM012938	-	KM013036	-	-	-	-	-	KM013100	0	0	1	0	0	0	0	0	0	0
NW107-12	Chlosyne	hoffmanni		-	-	MW318368	MW318368	-	MW317962	-	-	-	-	-	MW318757	1	0	0	0	0	0	0	0	0	0
NW62-1	Chlosyne	janais	1	GQ864533	GQ864629	AY788620	AY788620	-	AY788730	GQ864943	-	GQ865190	GQ865307	GQ865414	AY788491	1	0	1	0	0	0	0	0	0	0
NW62-4	Chlosyne	lacinia		-	-	AY090227	AY090227	-	AY090195	-	-	-	-	-	AY090161	1	0	1	0	0	0	0	0	0	0
NW27-1	Chlosyne	leanira		-	-	AF187781	AF187781	-	MW318031	-	-	-	-	-	MW318830	1	0	0	0	0	0	0	0	0	0
NW119-12	Chlosyne	marina		-	-	MW318369	MW318369	-	MW317968	-	-	-	-	-	MW318762	1	0	0	0	0	0	0	0	0	0
NW98-7	Chlosyne	melanarge		-	-	MW318370	-	-	-	-	-	-	-	-	-	1	0	1	0	0	0	0	0	0	0
NW37-3	Chlosyne	narva		-	-	AF187786	AF187786	-	AY788731	-	-	-	-	-	AY788492	0	0	1	0	0	0	0	0	0	0
NW34-5	Chlosyne	nycteis		-	-	AF187788	AF187788	-	AY788732	-	-	-	-	-	AY788493	0	1	0	0	0	0	0	0	0	0
NW20-4	Chlosyne	palla		-	-	AF187791	AF187791	-	AY788733	-	-	-	-	-	AY788494	1	0	0	0	0	0	0	0	0	0
NW137-17	Chlosyne	sterope		-	-	MW318373	MW318373	-	MW317983	-	-	-	-	-	MW318775	1	0	0	0	0	0	0	0	0	0
NW119-24	Chlosyne	rosita		-	-	MW318372	MW318372	-	MW317972	-	-	-	-	-	MW318766	1	0	1	0	0	0	0	0	0	0
NW27-6	Chlosyne	theona		-	-	AF187808	AF187808	-	AY788734	-	-	-	-	-	AY788495	1	0	1	0	0	0	0	0	0	0
NW27-3	Chlosyne	whitneyi		-	-	MW318374	MW318374	-	MW318033	-	-	-	-	-	MW318832	1	0	0	0	0	0	0	0	0	0
NW142-16	Chonala	miyatai	1	-	-	GQ357183	GQ357183	-	GQ357251	GQ357385	-	-	-	GQ357513	GQ357317	0	0	0	0	1	0	0	0	0	0
GBLN1999-09	Chonala	praeusta		-	-	EF545694	-	-	-	-	-	-	-	-	-	0	0	0	0	1	0	0	0	0	0
GBLN4712-14	Cirrochroa	aoris		-	-	KM102677	-	-	-	-	-	-	-	-	-	0	0	0	0	0	0	0	0	1	0
BOPM142-12	Cirrochroa	emalea		-	-	KF226354	-	-	-	-	-	-	-	-	-	0	0	0	0	0	0	0	0	1	0
JM14-8	Cirrochroa	malaya		-	-	MW318375	-	-	-	-	-	-	-	-	-	0	0	0	0	0	0	0	0	1	0
JM13-8	Cirrochroa	regina		-	-	MW318376	-	-	-	-	-	-	-	-	-	0	0	0	0	0	0	0	0	0	1
BOPM261-12	Cirrochroa	satellita		-	-	KF226361	-	-	-	-	-	-	-	-	-	0	0	0	0	0	0	0	0	1	0
GBLN5244-15	Cirrochroa	thais		-	-	KJ459797	-	-	-	-	-	-	-	-	-	0	0	0	0	0	0	0	1	0	0
NW131-6	Cirrochroa	tyche	1	GQ864534	GQ864630	GQ864750	GQ864750	-	GQ864844	GQ864944	GQ865078	GQ865191	GQ865308	GQ865415	GQ864438	0	0	0	0	0	0	0	0	1	0
CP01-58	Cissia	myncea	1	-	-	GU205832	GU205832	-	GU205888	GU205944	-	-	-	GU206004	GU206065	0	0	1	0	0	0	0	0	0	0
CP07-58	Cissia	penelope	1	-	-	GU205833	GU205833	-	GU205889	GU205945	-	-	-	GU206005	GU206066	0	0	1	0	0	0	0	0	0	0
CP01-30	Cissia	proba	1	-	-	GQ864751	GQ864751	-	GQ864845	GQ864945	-	-	-	GQ865416	GQ864439	0	0	1	0	0	0	0	0	0	0
LEP-08919	Cithaerias	cliftoni		-	MH802148	MH802174	MH802174	-	MH802218	MH802246	-	-	-	MH802276	MH802320	0	0	1	0	0	0	0	0	0	0
LEP-09925	Cithaerias	pireta	1	-	MH802154	MH802182	MH802182	-	MH802225	MH802249	-	-	-	MH802282	MH802327	0	0	1	0	0	0	0	0	0	0
NW93-1	Cithaerias	aurora		-	-	DQ338756	DQ338756	-	DQ338896	MH802252	-	-	-	MH802287	DQ338613	0	0	1	0	0	0	0	0	0	0
LEP-14257	Cithaerias	pyropina		-	-	MH802184	MH802184	-	MH802227	-	-	-	-	MH802284	MH802329	0	0	1	0	0	0	0	0	0	0
CP16-11	Coelites	epiminthia		-	-	MW318378	-	-	-	-	-	-	-	-	-	0	0	0	0	0	0	0	0	1	0
CP16-14	Coelites	euptychioides	1	-	MW318210	GQ357247	GQ357247	-	GQ357313	GQ357509	MW317619	MW317310	-	GQ357635	GQ357381	0	0	0	0	0	0	0	0	1	0
UK2-21	Coenonympha	amaryllis		-	-	EU920743	EU920743	-	EU920776	-	-	-	-	-	EU920806	0	0	0	0	1	0	0	0	0	0
EW7-6	Coenonympha	arcania		-	-	EU920744	EU920744	-	EU920777	-	-	-	-	-	EU920807	0	0	0	1	0	0	0	0	0	0
UK2-15	Coenonympha	arcanioides		-	-	EU920764	EU920764	-	EU920778	-	-	-	-	-	EU920808	0	0	0	1	0	0	0	0	0	0
LOWA048-06	Coenonympha	caeca		-	-	FJ663386	-	-	-	-	-	-	-	-	-	0	0	0	1	1	0	0	0	0	0
UK2-14	Coenonympha	corinna		-	-	EU920745	EU920745	-	EU920779	-	-	-	-	-	EU920809	0	0	0	1	0	0	0	0	0	0
UK4-1	Coenonympha	darwiniana		-	-	EU920747	EU920747	-	EU920781	-	-	-	-	-	EU920811	0	0	0	1	0	0	0	0	0	0
UK2-23	Coenonympha	dorus		-	-	EU920746	EU920746	-	EU920780	-	-	-	-	-	EU920810	0	0	0	1	0	0	0	0	0	0
UK2-19	Coenonympha	austauti		-	-	EU920742	EU920742	-	EU920775	-	-	-	-	-	-	0	0	0	1	0	0	0	0	0	0
UK2-10	Coenonympha	elbana		-	-	EU920748	EU920748	-	EU920782	-	-	-	-	-	-	0	0	0	1	0	0	0	0	0	0
NW175-10	Coenonympha	fettigii		-	-	MW318379	-	-	-	-	-	-	-	-	-	0	0	0	1	0	0	0	0	0	0
EW5-18	Coenonympha	glycerion	1	-	-	EU920749	EU920749	-	EU920783	GQ892089	-	-	-	GQ892095	EU920812	0	0	0	1	1	0	0	0	0	0
EW3-14	Coenonympha	hero		-	-	EU920750	EU920750	-	EU920784	-	-	-	-	-	EU920813	0	0	0	1	1	0	0	0	0	0
UK2-13	Coenonympha	iphioides		-	-	-	EU920751	-	EU920785	-	-	-	-	-	EU920814	0	0	0	1	0	0	0	0	0	0
UK2-2	Coenonympha	leander		-	-	EU920752	EU920752	-	JC06001	-	-	-	-	-	-	0	0	0	1	0	0	0	0	0	0
UK2-9	Coenonympha	mahometana		-	-	EU920753	EU920753	-	EU920786	-	-	-	-	-	EU920815	0	0	0	1	0	0	0	0	0	0
CP16-22	Coenonympha	myops	1	-	-	EU920741	EU920741	-	EU920774	GQ357396	-	-	-	GQ357525	EU920805	0	0	0	1	0	0	0	0	0	0
UK2-6	Coenonympha	nolckeni		-	-	EU920754	EU920754	-	EU920787	-	-	-	-	-	EU920816	0	0	0	1	0	0	0	0	0	0
UK1-24	Coenonympha	oedippus		-	-	EU920755	EU920755	-	EU920788	-	-	-	-	MH157724	EU920817	0	0	1	1	0	0	0	0	0	0
EW7-3	Coenonympha	pamphilus	1	-	-	DQ338777	DQ338777	-	DQ338920	EU528385	-	EU528340	-	EU528428	DQ338637	0	0	0	1	1	0	0	0	0	0
CP16-21	Coenonympha	phryne	1	-	-	EU920739	EU920739	-	EU920773	GQ357397	-	-	-	GQ357526	EU920804	0	0	0	0	1	0	0	0	0	0
JM4-8	Coenonympha	rhodopensis		-	-	MH157623	MH157623	-	MH157664	MH157708	-	-	-	MH157717	MH157727	0	0	0	1	0	0	0	0	0	0
NW150-14	Coenonympha	saadi		-	-	EU920758	EU920758	-	EU920791	GQ357398	-	-	-	GQ357527	EU920819	0	0	0	1	0	0	0	0	0	0
UK2-7	Coenonympha	semenovi		-	-	EU920757	EU920757	-	EU920790	-	-	-	-	-	-	0	0	0	0	1	0	0	0	0	0
UK2-4	Coenonympha	sunbecca		-	-	EU920760	EU920760	-	EU920793	-	-	-	-	-	EU920821	0	0	0	1	0	0	0	0	0	0
UK4-2	Coenonympha	thyrsis		-	-	EU920761	EU920761	-	EU920794	-	-	-	-	-	EU920822	0	0	0	1	0	0	0	0	0	0
EW5-16	Coenonympha	tullia		-	-	EU920766	EU920766	-	EU920798	-	-	-	-	-	EU920825	1	1	0	1	1	0	0	0	0	0
UK2-20	Coenonympha	vaucheri		-	-	EU920763	EU920763	-	EU920796	-	-	-	-	-	EU920823	0	0	0	1	0	0	0	0	0	0
CP-M269	Coenophlebia	archidona	1	-	-	EU528316	EU528316	-	EU528293	-	-	EU528341	-	EU528429	EU528272	0	0	1	0	0	0	0	0	0	0
PM02-02	Taygetina	peribaea		-	-	JQ392584	JQ392584	-	JQ392715	JQ392818	-	-	-	JQ392923	-	0	0	1	0	0	0	0	0	0	0
PM01-16	Colobura	annulata		-	MW318298	MW318380	MW318380	-	MW318037	MW317835	-	MW317393	-	MW317564	MW318835	0	0	1	0	0	0	0	0	0	0
NW68-11	Colobura	dirce	1	GQ864535	GQ864631	AY090228	AY090228	KM013305	AY090196	GQ864946	GQ865079	GQ865192	-	GQ865417	AY090162	0	0	1	0	0	0	0	0	0	0
NW109-16	Consul	fabius	1	-	GQ864632	EU528317	EU528317	-	EU528294	GQ864947	GQ865080	EU528342	GQ257088	EU528430	EU528273	0	0	1	0	0	0	0	0	0	0
CP09-84	Corades	cistene		-	-	DQ338847	DQ338847	-	DQ338997	GQ864948	-	-	-	-	DQ338710	0	0	1	0	0	0	0	0	0	0
CP04-06	Corades	enyo		-	-	GQ357227	-	-	GQ357294	GQ357469	-	-	-	GQ357598	GQ357359	0	0	1	0	0	0	0	0	0	0
CH-15-5	Cosmosatyrus	leptoneuroides		-	-	DQ338834	DQ338834	-	DQ338985	-	-	-	-	-	-	0	0	1	0	0	0	0	0	0	0
JV3	Cupha	erymanthis		-	-	MW318383	MW318383	-	MW317913	-	-	-	-	-	MW318722	0	0	0	0	0	0	0	1	1	0
NW71-7	Cupha	prosope	1	-	GQ864634	DQ922839	DQ922839	-	DQ922871	GQ864950	-	GQ865194	GQ865310	-	DQ922808	0	0	0	0	0	0	0	0	0	1
bb30	Cybdelis	phaesyla	1	-	KM013134	KM012941	KM012941	-	KM013005	-	KM013262	KM013242	-	KM013179	KM013067	0	0	1	0	0	0	0	0	0	0
CP16-12	Cyllogenes	woolletti	1	-	GQ864635	GQ864753	-	-	GQ864847	GQ864951	GQ865082	GQ865195	GQ865311	GQ865419	GQ864441	0	0	0	0	0	0	0	0	1	0
LGSM789-04	Cyllopsis	gemma		-	-	GU089790	-	-	-	-	-	-	-	-	-	0	0	1	0	0	0	0	0	0	0
NW165-3	Cyllopsis	pertepida	1	-	-	GQ357204	GQ357204	-	GQ357274	GQ357428	-	-	-	GQ357557	GQ357338	0	0	1	0	0	0	0	0	0	0
SS-041	Cymothoe	adela		-	-	HE964949	HE964949	-	-	HE963090	-	-	-	HE964843	HE964890	0	0	0	0	0	1	0	0	0	0
SW-005	Cymothoe	alcimeda		-	-	HE964951	HE964951	-	-	HE963092	-	-	-	HE964845	HE964892	0	0	0	0	0	1	0	0	0	0
TL-011	Cymothoe	althea	1	-	-	HE964953	HE964953	-	-	HE963093	HE964799	-	-	HE964847	HE964893	0	0	0	0	0	1	0	0	0	0
JW-023	Cymothoe	altisidora		-	-	HE964926	HE964926	-	-	-	-	-	-	-	HE964871	0	0	0	0	0	1	0	0	0	0
RV-364	Cymothoe	amenides		-	-	HE964938	HE964938	-	-	HE963082	-	-	-	HE964833	HE964880	0	0	0	0	0	1	0	0	0	0
OB-023	Cymothoe	anitorgis		-	-	-	-	-	-	HE963072	-	-	-	-	-	0	0	0	0	0	1	0	0	0	0
OB-060	Cymothoe	aramis		-	-	-	HE964930	-	-	HE963075	HE964791	-	-	HE964826	HE964873	0	0	0	0	0	1	0	0	0	0
CREO-110	Cymothoe	aubergeri		-	-	-	HE964904	-	-	HE963053	HE964784	-	-	HE964804	HE964852	0	0	0	0	0	1	0	0	0	0
RV-386	Cymothoe	beckeri	1	-	-	HE964939	HE964939	-	-	HE963083	HE964796	-	-	HE964834	HE964881	0	0	0	0	0	1	0	0	0	0
NW102-16	Cymothoe	caenis	1	MG741818	GQ864636	GQ864754	GQ864754	MG741734	GQ864848	GQ864952	GQ865083	GQ865196	GQ865312	GQ865420	GQ864442	0	0	0	0	0	1	0	0	0	0
GW-4401	Cymothoe	capella		-	-	-	HE964920	-	-	HE963066	-	-	-	HE964818	HE964866	0	0	0	0	0	1	0	0	0	0
FM-180	Cymothoe	caprina		-	-	HE964910	HE964910	-	-	HE963058	-	-	-	HE964809	-	0	0	0	0	0	1	0	0	0	0
RV-414	Cymothoe	coccinata		-	-	HE964942	HE964942	-	-	HE963086	HE964798	-	-	HE964837	HE964884	0	0	0	0	0	1	0	0	0	0
GW-13018	Cymothoe	collarti		-	-	HE964915	HE964915	-	-	HE963062	-	-	-	HE964813	HE964861	0	0	0	0	0	1	0	0	0	0
RW-052	Cymothoe	consanguis		-	-	HE964946	HE964946	-	-	-	-	-	-	HE964841	HE964888	0	0	0	0	0	1	0	0	0	0
SW-13025	Cymothoe	coranus		-	-	HE964952	-	-	-	-	-	-	-	HE964846	-	0	0	0	0	0	1	0	0	0	0
GBMIN16036-13	Cymothoe	crocea		-	-	HE964911	-	-	-	-	-	-	-	-	-	0	0	0	0	0	1	0	0	0	0
ABRI-027	Cymothoe	cyclades		-	-	MW318384	-	-	-	-	-	-	-	-	-	0	0	0	0	0	1	0	0	0	0
FM-176	Cymothoe	distincta		-	-	HE964909	HE964909	-	-	HE963057	-	-	-	HE964808	HE964856	0	0	0	0	0	1	0	0	0	0
TL-031	Cymothoe	druryi		-	-	HE964955	HE964955	-	-	HE963095	-	-	-	-	HE964895	0	0	0	0	0	1	0	0	0	0
OB-058	Cymothoe	egesta		-	-	HE964929	HE964929	-	-	HE963074	-	-	-	HE964825	HE964872	0	0	0	0	0	1	0	0	0	0
RV-332	Cymothoe	egesta		-	-	HE964937	HE964937	-	-	HE963081	HE964795	-	-	HE964832	HE964879	0	0	0	0	0	1	0	0	0	0
OB-054	Cymothoe	excelsa		-	-	-	HE964928	-	-	HE963073	-	-	-	HE964824	-	0	0	0	0	0	1	0	0	0	0
GW-14237	Cymothoe	fontainei		-	-	HE964918	HE964918	-	-	HE963064	-	-	-	HE964816	HE964864	0	0	0	0	0	1	0	0	0	0
CREO-119	Cymothoe	fumana		-	-	-	HE964905	-	-	HE963054	HE964785	-	-	HE964805	HE964853	0	0	0	0	0	1	0	0	0	0
GW-14221	Cymothoe	haimodia		-	-	-	HE964917	-	-	-	HE964788	-	-	HE964815	HE964863	0	0	0	0	0	1	0	0	0	0
GW-12490	Cymothoe	harmilla		-	-	HE964914	HE964914	-	-	HE963061	-	-	-	HE964812	HE964860	0	0	0	0	0	1	0	0	0	0
SS-042	Cymothoe	hartigi		-	-	-	HE964950	-	-	HE963091	-	-	-	HE964844	HE964891	0	0	0	0	0	1	0	0	0	0
GW-14794	Cymothoe	haynae		-	-	HE964919	HE964919	-	-	HE963065	-	-	-	HE964817	HE964865	0	0	0	0	0	1	0	0	0	0
GW-10623	Cymothoe	heliada	1	-	-	HE964912	HE964912	-	-	HE963060	HE964787	-	-	HE964811	HE964858	0	0	0	0	0	1	0	0	0	0
RV-226	Cymothoe	herminia		-	-	HE964934	HE964934	-	-	HE963079	-	-	-	HE964830	HE964877	0	0	0	0	0	1	0	0	0	0
RW-036	Cymothoe	hesiodotus		-	-	HE964944	HE964944	-	-	HE963088	-	-	-	HE964839	HE964886	0	0	0	0	0	1	0	0	0	0
RV-390	Cymothoe	hobarti		-	-	HE964940	HE964940	-	-	HE963084	HE964797	-	-	HE964835	HE964882	0	0	0	0	0	1	0	0	0	0
GW-9174	Cymothoe	hyarbita		-	-	HE964922	HE964922	-	-	HE963067	-	-	-	-	HE964867	0	0	0	0	0	1	0	0	0	0
RW-038	Cymothoe	hypatha		-	-	HE964945	-	-	-	HE963089	-	-	-	HE964840	HE964887	0	0	0	0	0	1	0	0	0	0
RW-030	Cymothoe	indamora		-	-	HE964943	-	-	-	HE963087	-	-	-	HE964838	HE964885	0	0	0	0	0	1	0	0	0	0
CYMO162-08	Cymothoe	isiro		-	-	GQ341689	-	-	-	-	-	-	-	-	-	0	0	0	0	0	1	0	0	0	0
RV-060	Cymothoe	jodutta		-	-	HE964932	HE964932	-	-	HE963077	HE964792	-	-	HE964828	HE964875	0	0	0	0	0	1	0	0	0	0
ABRI-075	Cymothoe	lambertoni		-	-	HE964898	HE964898	-	-	-	-	-	-	-	HE964848	0	0	0	0	0	1	0	0	0	0
GW-9483	Cymothoe	lucasi		-	-	HE964923	HE964923	-	-	HE963068	HE964789	-	-	HE964820	HE964868	0	0	0	0	0	1	0	0	0	0
RV-392	Cymothoe	lurida		-	-	HE964941	HE964941	-	-	HE963085	-	-	-	HE964836	HE964883	0	0	0	0	0	1	0	0	0	0
CREO-100	Cymothoe	mabillei		-	-	-	HE964903	-	-	HE963052	HE964783	-	-	HE964803	HE964851	0	0	0	0	0	1	0	0	0	0
ABRI-328	Cymothoe	ochreata		-	-	HE964902	HE964902	-	-	-	-	-	-	HE964802	HE964850	0	0	0	0	0	1	0	0	0	0
RV-322	Cymothoe	oemilius	1	-	-	HE964936	HE964936	-	-	HE963080	HE964794	-	-	HE964831	HE964878	0	0	0	0	0	1	0	0	0	0
JW-002	Cymothoe	ogova	1	-	-	HE964925	HE964925	-	-	HE963070	HE964790	-	-	HE964822	HE964870	0	0	0	0	0	1	0	0	0	0
GBLN3143-10	Cymothoe	orphnina		-	-	FJ422209	FJ422209	-	-	-	-	-	-	-	-	0	0	0	0	0	1	0	0	0	0
RW-053	Cymothoe	preussi		-	-	-	HE964947	-	-	-	-	-	-	-	-	0	0	0	0	0	1	0	0	0	0
FM-183	Cymothoe	reginaeelizabethae	1	-	-	HE964911	HE964911	-	-	HE963059	HE964786	-	-	HE964810	HE964857	0	0	0	0	0	1	0	0	0	0
RD-098	Cymothoe	reinholdi		-	-	-	HE964931	-	-	HE963076	-	-	-	HE964827	HE964874	0	0	0	0	0	1	0	0	0	0
RV-199	Cymothoe	sangaris	1	-	-	HE964933	HE964933	-	-	HE963078	HE964793	-	-	HE964829	HE964876	0	0	0	0	0	1	0	0	0	0
DB-003	Cymothoe	teita		-	-	HE964906	HE964906	-	-	HE963055	-	-	-	HE964806	-	0	0	0	0	0	1	0	0	0	0
SS-036	Cymothoe	weymeri		-	-	-	HE964948	-	-	-	-	-	-	HE964842	HE964889	0	0	0	0	0	1	0	0	0	0
ABRI-058	Cymothoe	zenkeri		-	-	HE964896	HE964896	-	-	-	-	-	-	HE964800	-	0	0	0	0	0	1	0	0	0	0
NW159-4	Cynandra	opis	1	MG741837	-	MG741093	MG741093	MG741742	MG741694	MG741571	-	MG741474	MG741250	MG741213	MG741928	0	0	0	0	0	1	0	0	0	0
JM5-15	Cyrestis	achates		-	MW318227	MW318385	MW318385	-	MW317912	MW317740	MW317629	-	-	MW317469	MW318720	0	0	0	0	0	0	0	0	0	1
JM5-14	Cyrestis	acilia		-	MW318226	MW318386	MW318386	-	MW317911	MW317739	-	-	MW318901	MW317468	MW318719	0	0	0	0	0	0	0	0	1	1
JM1-16	Cyrestis	adaemon		-	-	MW318387	MW318387	-	MW317907	MW317735	-	-	-	MW317467	-	0	0	0	0	0	0	0	0	0	1
NW102-14	Cyrestis	camillus	1	MW318096	MW318247	MW318388	MW318388	MW317254	MW317956	MW317770	MW317634	MW317332	-	MW317504	MW318753	0	0	0	0	0	1	1	0	0	0
NW138-13	Cyrestis	cocles	1	MW318106	MW318255	MW318389	MW318389	MW317259	MW317984	MW317783	MW317640	MW317342	-	MW317519	MW318776	0	0	0	0	0	0	0	0	1	0
NW169-15	Cyrestis	lutea		MW318135	-	MW318390	MW318390	MW317281	MW318024	MW317814	-	MW317372	-	MW317558	MW318816	0	0	0	0	0	0	0	0	1	0
NW169-18	Cyrestis	maenalis	1	MW318136	-	MW318391	MW318391	MW317282	MW318025	MW317815	MW317663	MW317373	-	MW317559	MW318817	0	0	0	0	0	0	0	0	1	0
NW168-6	Cyrestis	nivea	1	MW318133	MW318283	MW318392	MW318392	MW317279	MW318022	MW317812	MW317661	MW317370	-	MW317556	MW318814	0	0	0	0	0	0	0	0	0	1
NW168-13	Cyrestis	paulinus		MW318131	MW318281	MW318393	MW318393	MW317277	MW318020	MW317811	MW317659	MW317368	-	MW317554	MW318812	0	0	0	0	0	0	0	0	1	0
NW168-1	Cyrestis	strigata	1	MW318130	MW318280	MW318394	MW318394	MW317276	MW318019	MW317810	MW317658	MW317367	-	MW317553	MW318811	0	0	0	0	0	0	0	0	1	0
NW121-6	Cyrestis	themire	1	MW318101	MW318252	MW318395	MW318395	MW317258	MW317978	MW317779	MW317638	MW317337	-	MW317513	MW318771	0	0	0	0	0	0	0	0	1	0
NW100-11	Cyrestis	thyodamas	1	GQ864538	EU141300	AY218240	AY218240	EU141455	AY218260	EU141482	EU141536	EU141601	EU141664	EU141378	AY218278	0	0	0	0	1	0	0	1	0	0
NW168-7	Cyrestis	thyonneus	1	MW318134	MW318284	MW318396	MW318396	MW317280	MW318023	MW317813	MW317662	MW317371	-	MW317557	MW318815	0	0	0	0	0	0	0	0	1	0
CP04-39	Dagon	pusillus		-	-	EF493932	EF493932	-	EF493982	-	-	-	-	-	EF493875	0	0	1	0	0	0	0	0	0	0
DL02-P778	Danaus	genutia		-	-	GU365908	GU365908	-	GU365930	-	-	-	-	-	GU365952	0	0	0	0	0	0	0	1	1	1
AZ-1-3	Danaus	gilippus		-	-	DQ071865	DQ071865	-	DQ071871	-	-	-	-	-	DQ175476	1	1	1	0	0	0	0	0	0	0
NW106-14	Danaus	ismare		-	-	AY855061	AY855061	-	AY855062	-	-	-	-	-	-	0	0	0	0	0	0	0	0	1	0
BOPM166-12	Danaus	melanippus		-	-	KF226390	-	-	-	-	-	-	-	-	-	0	0	0	0	0	0	0	1	1	0
DL01-P178	Danaus	petilia		-	-	GU365907	GU365907	-	GU365932	-	-	-	-	-	GU365953	0	0	0	0	0	0	0	0	1	0
NW108-21	Danaus	plexippus	1	EU141261	EU141304	DQ018954	DQ018954	EU141435	DQ018921	EU141486	EU141540	EU141605	EU141667	EU141382	DQ018891	1	1	1	0	0	0	0	0	0	0
GBLN4729-14	Dangond	dangondi		-	-	KF157859	KF157859	-	-	-	-	-	-	-	-	0	0	1	0	0	0	0	0	0	0
NW126-4	Dasyophthalma	creusa	1	-	-	EU528318	EU528318	-	EU528295	EU528387	-	EU528343	-	EU528431	EU528274	0	0	1	0	0	0	0	0	0	0
CGCM445-08	Dasyophthalma	geraensis		-	-	JX215915	-	-	-	-	-	-	-	-	-	0	0	1	0	0	0	0	0	0	0
NW155-8	Dasyophthalma	rusina		-	-	MK551359	MK551359	-	MK551405	MK551480	-	-	-	MK551443	MK551501	0	0	1	0	0	0	0	0	0	0
GU333890	Diaethria	astala		-	-	GU333890	-	-	-	-	-	-	-	-	-	0	0	1	0	0	0	0	0	0	0
bb26	Diaethria	candrena		-	-	KJ207277	KJ207277	-	KJ207242	-	-	-	-	-	KM013101	0	0	1	0	0	0	0	0	0	0
NW126-29	Diaethria	clymena	1	-	GQ864637	GQ864756	GQ864756	-	GQ864850	GQ864953	GQ865084	GQ865197	GQ865313	GQ865421	GQ864444	0	0	1	0	0	0	0	0	0	0
bb27	Diaethria	eluina		-	-	KJ207279	KJ207279	-	KJ207244	-	-	-	-	-	MW318677	0	0	1	0	0	0	0	0	0	0
CP17-03	Diaphanos	curvignathos	1	-	-	GQ357228	GQ357228	-	GQ357295	GQ357471	-	-	-	GQ357600	GQ357361	0	0	1	0	0	0	0	0	0	0
GBLN5230-15	Diaphanos	fuscus		-	-	KF157861	KF157861	-	-	-	-	-	-	-	-	0	0	1	0	0	0	0	0	0	0
NW111-10	Dichorragia	nesimachus	1	-	GQ864638	AY788602	AY788602	-	AY788704	GQ864954	GQ865085	GQ865198	GQ865314	GQ865422	AY788466	0	0	0	0	0	0	0	0	1	0
JM14-11	Dichorragia	ninus		MW318092	-	MW318397	MW318397	-	MW317901	MW317728	-	-	-	MW317459	MW318714	0	0	0	0	0	0	0	0	0	1
PM16-14	Dilipa	fenestra		-	-	MW318398	MW318398	-	-	-	-	-	-	-	-	0	0	0	0	1	0	0	0	0	0
GBLN2544-09	Dilipa	morgiana		-	-	AB501204	AB501204	-	-	-	-	-	-	-	-	0	0	0	0	1	0	0	0	1	0
SW-118	Dingana	alaedeus		-	-	FJ236106	-	-	FJ236158	-	-	-	-	-	FJ236198	0	0	0	0	0	1	0	0	0	0
SW-126	Dingana	alticola		-	-	FJ236108	-	-	FJ236160	-	-	-	-	-	FJ236200	0	0	0	0	0	1	0	0	0	0
SW-127	Dingana	angusta		-	-	FJ236109	-	-	FJ236161	-	-	-	-	-	FJ236201	0	0	0	0	0	1	0	0	0	0
GBMIN35706-13	Dingana	bowkeri		-	-	FJ236112	-	-	-	-	-	-	-	-	-	0	0	0	0	0	1	0	0	0	0
SW-125	Dingana	clara		-	-	FJ236107	-	-	FJ236159	-	-	-	-	-	FJ236199	0	0	0	0	0	1	0	0	0	0
SW-082	Dingana	dingana		-	-	FJ236105	-	-	-	-	-	-	-	-	FJ236197	0	0	0	0	0	1	0	0	0	0
SW-119	Dingana	jerinae		-	-	FJ236110	-	-	FJ236162	-	-	-	-	-	FJ236202	0	0	0	0	0	1	0	0	0	0
SW-098	Serradinga	bella		-	-	FJ236112	-	-	FJ236164	-	-	-	-	-	-	0	0	0	0	0	1	0	0	0	0
PE-5-7	Dione	glycera		-	KM013153	AY748100	AY748100	-	AY747982	KM013291	KM013269	KM013248	KM013229	KM013203	KM013102	0	0	1	0	0	0	0	0	0	0
P-24-4	Dione	juno	1	-	KM013154	DJU08548	DJU08548	-	KM013037	KM013292	KM013270	KM013249	KM013230	KM013204	KM013103	0	0	1	0	0	0	0	0	0	0
Mex-2-1	Dione	moneta	1	-	KM013155	AY748101	AY748101	-	AY747983	KM013293	KM013271	KM013250	KM013231	KM013205	KM013104	0	0	1	0	0	0	0	0	0	0
CP15-04	Dira	clytus	1	-	-	EU528319	EU528319	-	EU528296	EU528388	-	EU528344	-	EU528432	EU528275	0	0	0	0	0	1	0	0	0	0
SW-121	Dira	jansei		-	-	FJ236096	FJ236096	-	FJ236153	-	-	-	-	-	FJ236193	0	0	0	0	0	1	0	0	0	0
SW-122	Dira	oxylus		-	-	FJ236097	-	-	FJ236154	-	-	-	-	-	-	0	0	0	0	0	1	0	0	0	0
SW-124	Dira	swanepoeli		-	-	FJ236098	-	-	-	-	-	-	-	-	FJ236195	0	0	0	0	0	1	0	0	0	0
NW101-6	Discophora	necho	1	-	-	DQ338747	DQ338747	-	DQ338887	-	-	EU528345	-	EU528433	DQ338604	0	0	0	0	0	0	0	0	1	0
NW102-2	Discophora	sondaica		-	-	MW318399	MW318399	-	MW317957	-	-	-	-	-	MW318754	0	0	0	0	1	0	0	1	1	0
BOPM171-12	Discophora	timora		-	-	KF226403	-	-	-	-	-	-	-	-	-	0	0	0	0	0	0	0	0	1	0
NW123-15	Dodonidia	helmsii	1	-	-	DQ338822	DQ338822	-	DQ338970	GQ357405	-	-	-	GQ357535	DQ338688	0	0	0	0	0	0	0	0	0	1
NW64-5	Doleschallia	bisaltidae		GQ864539	-	AY788621	AY788621	-	AY788735	GQ864955	GQ865086	GQ865199	-	GQ865423	AY788496	0	0	0	0	0	0	0	1	1	1
NW160-21	Doleschallia	browni		-	-	MW318400	-	-	MW318007	MW317795	-	-	-	MW317537	MW318798	0	0	0	0	0	0	0	0	0	1
NW160-22	Doleschallia	nacar		-	-	MW318401	MW318401	-	-	MW317796	-	-	-	MW317538	-	0	0	0	0	0	0	0	0	0	1
NW160-24	Doleschallia	rickardi		-	-	MW318402	-	-	-	MW317798	-	-	-	MW317540	-	0	0	0	0	0	0	0	0	0	1
NW160-23	Doleschallia	tongana		-	-	MW318403	MW318403	-	-	MW317797	-	-	-	MW317539	-	0	0	0	0	0	0	0	0	0	1
NW103-3	Dophla	evelina	1	MG741821	GQ864639	GQ864757	GQ864757	MG741737	GQ864851	GQ864956	GQ865087	GQ865200	GQ865322	GQ865424	GQ864446	0	0	0	0	0	0	0	1	1	0
NW119-1	Doxocopa	laure	1	-	GQ864640	GQ864758	GQ864758	-	GQ864852	GQ864957	-	GQ865201	-	GQ865425	GQ864447	0	0	1	0	0	0	0	0	0	0
KK_8648_Pe	Dryas	iulia	1	KP072921	KP073040	KP074743	KP074743	KP074409	KP113947	KP073361	KP073640	KP113821	KP074509	KP073849	KP072808	0	0	1	0	0	0	0	0	0	0
LEP-14258	Dulcedo	polita		-	-	MH802185	MH802185	-	MH802228	MH802250	-	-	-	-	MH802330	0	0	1	0	0	0	0	0	0	0
NW27-7	Dymasia	dymas		-	-	AF187764	AF187764	-	AY788785	-	-	-	-	-	AY788545	1	1	0	0	0	0	0	0	0	0
bb63	Dynamine	arene		-	-	MW318405	MW318405	-	MW317879	-	-	-	-	-	-	0	0	1	0	0	0	0	0	0	0
NW115-5	Dynamine	athemon		-	-	AY788597	AY788597	-	AY788699	-	-	-	-	-	AF246581	0	0	1	0	0	0	0	0	0	0
GBLN0395-06	Dynamine	maeon		-	-	AY788597	AY788597	-	-	-	-	-	-	-	-	0	0	1	0	0	0	0	0	0	0
bb15	Dynamine	chryseis		-	-	-	MW318406	-	MW317874	-	-	-	-	-	MW318676	0	0	1	0	0	0	0	0	0	0
bb44	Dynamine	coenus		-	-	KM012943	KM012943	-	KM013028	-	-	-	-	-	KM013092	0	0	1	0	0	0	0	0	0	0
GU659613	Dynamine	dyonis		-	-	GU659613	-	-	-	-	-	-	-	-	-	0	0	1	0	0	0	0	0	0	0
bb23	Dynamine	myrrhina		-	-	KM012945	KM012945	-	KM013018	-	-	-	-	-	KM013080	0	0	1	0	0	0	0	0	0	0
bb64	Dynamine	myrson		-	-	MW318407	MW318407	-	-	-	-	-	-	-	-	0	0	1	0	0	0	0	0	0	0
JQ566967	Dynamine	postverta		-	-	JQ566967	-	-	-	-	-	-	-	-	-	0	0	1	0	0	0	0	0	0	0
NW152-10	Dynamine	serina	1	GQ864542	GQ864642	GQ864761	GQ864761	-	GQ864855	GQ864960	GQ865089	GQ865203	GQ865316	GQ865428	GQ864450	0	0	1	0	0	0	0	0	0	0
JQ569477	Dynamine	sosthenes		-	-	JQ569477	-	-	-	-	-	-	-	-	-	0	0	1	0	0	0	0	0	0	0
GU659601	Dynamine	theseus		-	-	GU659601	-	-	-	-	-	-	-	-	-	0	0	1	0	0	0	0	0	0	0
bb28	Dynamine	tithia		-	-	KM012946	KM012946	-	KM013029	-	-	-	-	-	KM013093	0	0	1	0	0	0	0	0	0	0
NW109-11	Dynastor	darius	1	-	-	EU528320	EU528320	-	EU528297	EU528389	-	EU528346	-	EU528434	EU528276	0	0	1	0	0	0	0	0	0	0
PM14-14	Dynastor	macrosiris		-	-	MK551386	MK551386	-	-	MK551491	-	-	-	MK551467	MK551524	0	0	1	0	0	0	0	0	0	0
JQ573990	Ectima	erycinoides		-	-	JQ573990	-	-	-	-	-	-	-	-	-	0	0	1	0	0	0	0	0	0	0
bb16	Ectima	iona		-	-	KM012947	KM012947	-	KM012994	-	-	-	-	-	KM013058	0	0	1	0	0	0	0	0	0	0
NW114-3	Ectima	thecla	1	GQ864543	GQ864643	GQ864762	GQ864762	-	GQ864856	GQ864961	GQ865090	GQ865204	GQ865317	GQ865429	GQ864451	0	0	1	0	0	0	0	0	0	0
CH-25-1	Elina	montrolii		-	-	DQ338835	DQ338835	-	DQ338986	-	-	-	-	-	-	0	0	1	0	0	0	0	0	0	0
NW117-20	Elymnias	bammakoo		-	-	DQ338762	DQ338762	-	DQ338902	-	-	-	-	-	DQ338629	0	0	0	0	0	1	0	0	0	0
NW121-20	Elymnias	casiphone	1	EU141265	EU141310	DQ338760	DQ338760	-	DQ338900	-	EU141547	EU141612	-	EU141388	DQ338627	0	0	0	0	0	0	0	0	1	0
NW112-19	Elymnias	hypermnestra		-	-	MW318411	MW318411	-	MW317965	-	-	-	-	-	MW318760	0	0	0	0	1	0	0	1	1	0
NW121-22	Elymnias	nesaea		-	-	MW318414	MW318414	-	-	-	-	-	-	-	-	0	0	0	0	0	0	0	0	1	0
HD-14-B110	Elymnias	agondas	1	-	-	MW318408	MW318408	-	MW317895	MW317720	-	-	-	MW317454	MW318707	0	0	0	0	0	0	0	0	0	1
OX14	Elymnias	ceryx	1	-	-	MW318409	MW318409	-	MW318036	MW317833	-	-	-	MW317562	MW318834	0	0	0	0	0	0	0	0	1	0
DL-11-Q065	Elymnias	congruens	1	-	-	MW318410	MW318410	-	MW317889	MW317718	-	-	-	MW317448	MW318700	0	0	0	0	0	0	0	0	1	0
DL-09-M008	Elymnias	melias	1	-	-	MW318412	MW318412	-	MW317888	MW317717	-	-	-	MW317447	MW318699	0	0	0	0	0	0	0	0	1	0
AM150	Elymnias	mimalon		-	-	MW318413	MW318413	-	MW317868	MW317682	-	-	-	MW317412	MW318667	0	0	0	0	0	0	0	0	1	0
IW11	Elymnias	papua		-	-	MW318415	MW318415	-	MW317897	MW317723	-	-	-	MW317458	MW318709	0	0	0	0	0	0	0	0	0	1
NW166-9	Lethe	anthedon	1	-	-	GQ357188	GQ357188	-	GQ357257	GQ357393	-	-	-	GQ357522	GQ357322	0	1	0	0	0	0	0	0	0	0
DM-01-002	Enodia	portlandia		-	-	AY508536	AY508536	-	AY509062	-	-	-	-	-	-	0	1	0	0	0	0	0	0	0	0
PM06-05	Epiphile	adrasta		-	-	MW318416	MW318416	-	-	-	-	-	-	-	-	0	0	1	0	0	0	0	0	0	0
bb67	Epiphile	hubneri		-	-	KM012948	KM012948	-	KM013047	-	-	-	-	-	KM013114	0	0	1	0	0	0	0	0	0	0
bb13	Epiphile	lampethusa		-	-	MW318417	MW318417	-	MW317872	-	-	-	-	-	MW318674	0	0	1	0	0	0	0	0	0	0
NW129-25	Epiphile	orea	1	GQ864544	GQ864644	GQ864763	GQ864763	-	GQ864857	GQ864962	GQ865091	GQ865205	GQ865318	GQ865430	-	0	0	1	0	0	0	0	0	0	0
HW1-1	Erebia	aethiopella		-	-	KR138756	-	-	-	KR139008	-	-	-	-	KR139118	0	0	0	1	0	0	0	0	0	0
HW4-4	Erebia	aethiops		-	-	KR138772	KR138772	-	-	KR139021	-	-	-	KR138907	KR139132	0	0	0	1	1	0	0	0	0	0
JM8-12	Erebia	albergana		-	-	KR138816	-	-	-	KR139056	-	-	-	KR138946	KR231856	0	0	0	1	0	0	0	0	0	0
IS-144	Erebia	anyuica?		-	-	MW318418	MW318418	-	-	MW317722	-	-	-	MW317457	MW318708	0	0	0	0	1	0	0	0	0	0
JM9-3	Erebia	callias		-	-	KR138824	KR138824	-	-	KR139062	-	-	-	KR138954	KR139159	0	0	0	1	0	0	0	0	0	0
NW162-18	Erebia	cassioides		-	-	KR138836	KR138836	-	MN752742	KR139071	-	-	-	KR138966	KR231857	0	0	0	1	0	0	0	0	0	0
ZF-LY-001440	Erebia	chastilovi		-	-	KR138842	-	-	-	-	-	-	-	-	KR139166	0	0	0	1	0	0	0	0	0	0
JM9-8	Erebia	cyclopia		-	-	KR138828	KR138828	-	-	KR139065	-	-	-	KR138958	KR139160	0	0	0	0	1	0	0	0	0	0
IS-137	Erebia	dabanensis		-	-	MW318419	MW318419	-	-	KR139034	-	-	-	KR138919	KR139148	0	0	0	0	1	0	0	0	0	0
PM11-03	Erebia	disa		-	-	KR138841	KR138841	-	-	KR139075	-	-	-	KR138971	KR139165	0	0	0	1	1	0	0	0	0	0
JM12-1	Erebia	discoidalis		-	-	KR138807	KR138807	-	-	KR139048	-	-	-	KR138937	KR231860	1	0	0	0	1	0	0	0	0	0
CB4-6	Erebia	edda		-	-	KR138736	-	-	-	KR138998	-	-	-	KR138879	KR139106	0	0	0	0	1	0	0	0	0	0
HW1-4	Erebia	embla		-	-	MW318420	-	-	-	-	-	-	-	-	-	0	0	0	1	1	0	0	0	0	0
EW24-2	Erebia	epiphron		-	-	KR138751	KR138751	-	DQ338921	KR139006	-	-	-	KR138888	KR139113	0	0	0	1	0	0	0	0	0	0
HW5-19	Erebia	epipsodea		-	-	KR138776	KR138776	-	-	KR139022	-	-	-	KR138908	KR139134	1	0	0	0	0	0	0	0	0	0
IS-106	Erebia	epistygne		-	-	MN752709	MN752709	-	-	MN752780	-	-	-	MN752753	MN752833	0	0	0	1	0	0	0	0	0	0
CB7-1	Erebia	eriphyle		-	-	KR138738	-	-	-	KR139000	-	-	-	KR138881	KR139108	0	0	0	1	0	0	0	0	0	0
IS-123	Erebia	erinnyn		-	-	KR138789	KR138789	-	-	KR139031	-	-	-	KR138917	KR139145	0	0	0	0	1	0	0	0	0	0
NW162-17	Erebia	euryale		-	-	KR138835	KR138835	-	MN752733	KR139070	-	-	-	KR138965	KR231863	0	0	0	1	1	0	0	0	0	0
JM9-10	Erebia	fasciata		-	-	MW318421	MW318421	-	-	MW317741	-	-	-	MW317470	MW318721	1	1	0	0	1	0	0	0	0	0
HW1-6	Erebia	flavofasciata		-	-	KR138764	-	-	-	-	-	-	-	KR138899	KR139126	0	0	0	1	0	0	0	0	0	0
JM8-16	Erebia	fletcheri		-	-	KR138819	-	-	-	KR139059	-	-	-	KR138949	KR139158	0	0	0	0	1	0	0	0	0	0
CB3-11	Erebia	gorge		-	-	KR138720	KR138720	-	-	KR138986	-	-	-	KR138867	KR139094	0	0	0	1	0	0	0	0	0	0
HW4-25	Erebia	graucasica		-	-	KR138770	KR138770	-	-	KR139020	-	-	-	KR138905	KR139131	0	0	0	1	0	0	0	0	0	0
LOWA311-06	Erebia	haberhaueri		-	-	FJ663492	-	-	-	-	-	-	-	-	-	0	0	0	0	1	0	0	0	0	0
HW4-5	Erebia	hewitsoni		-	-	MW318422	-	-	-	-	-	-	-	-	-	0	0	0	1	0	0	0	0	0	0
JM10-16	Erebia	hispania		-	-	KR138803	KR138803	-	-	KR139045	-	-	-	KR138932	KR231866	0	0	0	1	0	0	0	0	0	0
HW4-23	Erebia	iranica		-	-	MW318423	MW318423	-	-	-	-	-	-	-	-	0	0	0	1	0	0	0	0	0	0
JM9-11	Erebia	jeniseiensis		-	-	MN752710	-	-	-	-	-	-	-	MN752756	MN752839	0	0	0	0	1	0	0	0	0	0
JM9-1	Erebia	kalmuka		-	-	KR138821	-	-	-	-	-	-	-	KR138951	-	0	0	0	1	0	0	0	0	0	0
JM10-15	Erebia	kefersteini		-	-	KR138802	KR138802	-	-	-	-	-	-	KR138931	KR231867	0	0	0	0	1	0	0	0	0	0
IS-111	Erebia	kindermanni		-	-	KR138787	KR138787	-	-	-	-	-	-	-	KR139141	0	0	0	0	1	0	0	0	0	0
IS-126	Erebia	kozhantschikovi		-	-	KR138790	KR138790	-	-	KR139032	-	-	-	-	KR139146	0	0	0	0	1	0	0	0	0	0
IS-62	Erebia	lafontainei		-	-	KR138795	KR138795	-	-	KR139038	-	-	-	KR138923	KR139152	1	0	0	0	0	0	0	0	0	0
CB11-1	Erebia	lefebvrei		-	-	KR138713	KR138713	-	-	KR138976	-	-	-	KR138857	KR139084	0	0	0	1	0	0	0	0	0	0
HW2-3	Erebia	ligea		-	-	KR138769	KR138769	-	-	KR139019	-	-	-	KR138904	KR139130	0	0	0	1	1	0	0	0	0	0
HW5-20	Erebia	magdalena		-	-	KR138777	KR138777	-	-	KR139023	-	-	-	KR138909	KR139135	1	0	0	0	0	0	0	0	0	0
IS-57	Erebia	mancinus		-	-	KR138792	KR138792	-	-	KR139035	-	-	-	KR138920	KR139149	1	1	0	0	0	0	0	0	0	0
CB9-3	Erebia	manto		-	-	KR138740	KR138740	-	-	KR139002	-	-	-	KR138883	KR139110	0	0	0	1	0	0	0	0	0	0
IS-117	Erebia	maurisius		-	-	MW318424	MW318424	-	-	-	-	-	-	KR138915	KR139143	0	0	0	0	1	0	0	0	0	0
IS-102	Erebia	medusa		-	-	KR138784	KR138784	-	-	-	-	-	-	KR138914	KR139139	1	0	0	0	0	0	0	0	0	0
CB9-2	Erebia	melampus		-	-	KR138739	KR138739	-	-	KR139001	-	-	-	KR138882	KR139109	1	0	0	0	0	0	0	0	0	0
CB4-15	Erebia	melancholica		-	-	KR138732	-	-	-	KR138996	-	-	-	KR138877	KR139104	0	0	0	1	0	0	0	0	0	0
JM4-3	Erebia	melas		-	-	MN752711	MN752711	-	-	MN752788	-	-	-	MN752755	MN752850	0	0	0	1	0	0	0	0	0	0
EW24-10	Erebia	meolans		-	-	KR138749	KR138749	-	-	-	-	-	-	KR138886	KR139112	0	0	0	1	0	0	0	0	0	0
CB1-15	Erebia	meta		-	-	KR138716	KR138716	-	-	KR138979	-	-	-	KR138860	KR139087	0	0	0	1	0	0	0	0	0	0
IS-107	Erebia	mnestra		-	-	KR138786	KR138786	-	-	-	-	-	-	-	-	0	0	0	1	0	0	0	0	0	0
HW1-25	Erebia	montana		-	-	KP253390	KR138844	-	-	KR139014	-	-	-	KR138897	KR139124	0	0	0	1	0	0	0	0	0	0
JM10-14	Erebia	neoridas		-	-	KR138801	KR138801	-	-	KR139044	-	-	-	KR138930	KR139156	0	0	0	1	0	0	0	0	0	0
GBLN946-07	Erebia	niphonica		-	-	AB303878	-	-	-	-	-	-	-	-	-	0	0	0	0	1	0	0	0	0	0
CB4-18	Erebia	occulta		-	-	KR138734	-	-	-	-	-	-	-	-	-	1	1	0	0	1	0	0	0	0	0
CB1-13	Erebia	ocnus		-	-	KR138714	KR138714	-	-	KR138977	-	-	-	KR138858	KR139085	0	0	0	1	0	0	0	0	0	0
CB3-14	Erebia	mongolica		-	-	KR138721	KR138721	-	-	KR138987	-	-	-	KR138868	KR139095	0	0	0	1	0	0	0	0	0	0
EW24-7	Erebia	oeme	1	EU141255	EU141296	DQ338780	DQ338780	-	DQ338923	EU141479	EU141532	EU141597	EU141661	EU141375	DQ338640	0	0	0	1	0	0	0	0	0	0
HW6-11	Erebia	orientalis		-	-	KR138782	KR138782	-	-	KR139027	-	-	-	-	-	0	0	0	1	0	0	0	0	0	0
JM9-6	Erebia	ottomana		-	-	KR138826	KR138826	-	-	KR139064	-	-	-	KR138956	KR231878	0	0	0	1	0	0	0	0	0	0
EW9-4	Erebia	palarica		-	-	KR138755	KR138755	-	AY090178	GQ357422	-	-	-	GQ357551	KR139117	0	0	0	1	0	0	0	0	0	0
AB7-2	Erebia	pandrose		-	-	KR138708	KR138708	-	-	KR138972	-	-	-	KR138853	KR139076	0	0	0	1	1	0	0	0	0	0
JM12-4	Erebia	stubbendorfi		-	-	KR138809	-	-	-	KR139050	-	-	-	KR138939	KR139157	1	0	0	0	1	0	0	0	0	0
JM8-13	Erebia	pharte		-	-	KR138817	KR138817	-	-	KR139057	-	-	-	KR138947	KR231881	0	0	0	1	0	0	0	0	0	0
CB1-2	Erebia	pluto		-	-	KX040618	KR138846	-	-	KR138981	-	-	-	KR138862	KR139089	0	0	0	1	0	0	0	0	0	0
HW5-8	Erebia	pronoe		-	-	KR138780	KR138780	-	-	KR139026	-	-	-	KR138912	KR139138	0	0	0	1	0	0	0	0	0	0
ZF-LY-001441	Erebia	przhevalskii		-	-	KR138843	-	-	-	-	-	-	-	-	KR139167	0	0	0	1	0	0	0	0	0	0
CB1-11	Erebia	radians		-	-	-	KR138849	-	-	KR138975	-	-	-	KR138856	KR139083	0	0	0	1	1	0	0	0	0	0
HW5-10	Erebia	rhodopensis		-	-	KR138773	KR138773	-	-	-	-	-	-	-	KR139133	0	0	0	1	0	0	0	0	0	0
JM10-13	Erebia	rossii		-	-	KR138800	KR138800	-	-	KR139043	-	-	-	KR138929	KR139101	1	1	0	0	1	0	0	0	0	0
JM10-10	Erebia	sibo		-	-	MW318425	-	-	-	-	-	-	-	-	-	0	0	0	1	0	0	0	0	0	0
IS-122	Erebia	sokolovi		-	-	-	KR138850	-	-	-	-	-	-	KR138916	KR139144	0	0	0	1	0	0	0	0	0	0
EW24-1	Erebia	sthennyo	1	-	-	KR138748	KR138748	-	DQ338924	KR139005	-	-	-	KR138885	DQ338641	0	0	0	1	0	0	0	0	0	0
IS-60	Erebia	stubbendorfii		-	-	KR138794	KR138794	-	-	KR139037	-	-	-	KR138922	KR139151	0	0	0	0	1	0	0	0	0	0
IS-133	Erebia	stirius		-	-	MN752712	MN752712	-	-	-	-	-	-	-	-	0	0	0	1	0	0	0	0	0	0
IS-65	Erebia	styx		-	-	KR138797	KR138797	-	-	KR139040	-	-	-	KR138925	KR139154	0	0	0	1	0	0	0	0	0	0
NW139-16	Erebia	sudetica		-	-	KR138830	-	-	-	-	-	-	-	KR138960	-	1	0	0	0	0	0	0	0	0	0
JM9-7	Erebia	theano		-	-	KR138827	KR138827	-	-	-	-	-	-	KR138957	KR231885	1	0	0	0	1	0	0	0	0	0
EW9-2	Erebia	triaria		-	-	MN752713	MN752713	-	DQ338925	MN752778	-	-	-	MN752750	MN752831	0	0	0	1	0	0	0	0	0	0
IS-103	Erebia	tsengelensis		-	-	KR138785	KR138785	-	-	KR139029	-	-	-	-	KR139140	0	0	0	0	1	0	0	0	0	0
IS-116	Erebia	turanica		-	-	KR138788	KR138788	-	-	KR139030	-	-	-	-	KR139142	0	0	0	1	1	0	0	0	0	0
HW2-12	Erebia	tyndarus		-	-	MN752714	MN752714	-	-	MN752779	-	-	-	MN752752	MN752832	0	0	0	1	0	0	0	0	0	0
GBLN1207-08	Erebia	vidleri		-	-	AB324843	-	-	-	-	-	-	-	-	-	1	0	0	0	0	0	0	0	0	0
HW2-13	Erebia	wanga		-	-	KR138767	KR138767	-	-	KR139017	-	-	-	KR138902	KR139129	0	0	0	0	1	0	0	0	0	0
IS-128	Erebia	youngi		-	-	KR138791	KR138791	-	-	KR139033	-	-	-	KR138918	KR139147	1	0	0	0	1	0	0	0	0	0
NW123-16	Erebiola	butleri	1	-	-	DQ338823	DQ338823	-	DQ338971	GQ357406	-	-	-	GQ357536	DQ338689	0	0	0	0	0	0	0	0	0	1
NW110-1	Eresia	carme		-	-	EF493935	EF493935	-	EF493985	-	-	-	-	-	EF493878	0	0	1	0	0	0	0	0	0	0
NW104-11	Eresia	casiphia		-	-	EF493936	EF493936	-	EF493986	-	-	-	-	-	EF493879	0	0	1	0	0	0	0	0	0	0
NW76-5	Eresia	clio		-	-	AY788622	AY788622	-	AY788736	-	-	-	-	-	AY788497	0	0	1	0	0	0	0	0	0	0
CP07-49	Eresia	datis		-	-	EF493942	-	-	EF493992	-	-	-	-	-	EF493885	0	0	1	0	0	0	0	0	0	0
NW104-3	Eresia	emerantia		-	-	AY788623	AY788623	-	AY788737	-	-	-	-	-	AY788498	0	0	1	0	0	0	0	0	0	0
NW92-5	Eresia	eunice	1	GQ864545	GQ864645	AY788624	AY788624	-	AY788738	GQ864963	-	GQ865206	GQ865319	GQ865431	AY788499	0	0	1	0	0	0	0	0	0	0
NW120-17	Eresia	ithomioides		-	-	EF493937	EF493937	-	EF493987	-	-	-	-	-	EF493880	0	0	1	0	0	0	0	0	0	0
NW92-14	Eresia	lansdorfi		-	-	EF493938	EF493938	-	EF493988	-	-	-	-	-	EF493881	0	0	1	0	0	0	0	0	0	0
NW91-9	Eresia	letitia		-	-	AY788625	AY788625	-	AY788739	-	-	-	-	-	AY788500	0	0	1	0	0	0	0	0	0	0
NW120-19	Eresia	levina		-	-	EF493939	EF493939	-	EF493989	-	-	-	-	-	EF493882	0	0	1	0	0	0	0	0	0	0
NW108-15	Eresia	nauplius		-	-	EF493944	EF493944	-	EF493994	-	-	-	-	-	EF493887	0	0	1	0	0	0	0	0	0	0
NW108-11	Eresia	pelonia		-	-	AY788626	AY788626	-	AY788740	-	-	-	-	-	AY788501	0	0	1	0	0	0	0	0	0	0
NW114-5	Eresia	perna		-	-	EF493941	EF493941	-	EF493991	-	-	-	-	-	EF493884	0	0	1	0	0	0	0	0	0	0
NW130-5	Eresia	phillyra		-	-	EF493943	EF493943	-	EF493993	-	-	-	-	-	EF493886	0	0	1	0	0	0	0	0	0	0
NW91-16	Eresia	polina		-	-	EF493945	EF493945	-	EF493995	-	-	-	-	-	EF493888	0	0	1	0	0	0	0	0	0	0
NW104-2	Eresia	sticta		-	-	EF493946	EF493946	-	EF493996	-	-	-	-	-	EF493889	0	0	1	0	0	0	0	0	0	0
CP02-24	Erichthodes	antonina	1	-	-	DQ338792	DQ338792	-	DQ338935	GQ357429	-	-	-	GQ357558	DQ338653	0	0	1	0	0	0	0	0	0	0
CP04-65	Erichthodes	julia	1	-	-	GU205834	GU205834	-	GU205890	GU205946	-	-	-	GU206006	GU206067	0	0	1	0	0	0	0	0	0	0
CP16-13	Erites	argentina	1	-	-	EU528321	EU528321	-	EU528298	EU528390	-	EU528347	-	EU528435	EU528277	0	0	0	0	0	0	0	0	1	0
NW161-2	Erycinidia	gracilis		-	-	GQ357194	GQ357194	-	GQ357264	GQ357407	-	-	-	GQ357537	GQ357328	0	0	0	0	0	0	0	0	0	1
NW169-4	Erycinidia	tenera		-	-	MH157624	MH157624	-	MH157668	-	-	-	-	MH157721	MH157729	0	0	0	0	0	0	0	0	0	1
NW161-3	Erycinidia	virgo		-	-	GQ357195	GQ357195	-	GQ357265	GQ357408	-	-	-	GQ357538	GQ357329	0	0	0	0	0	0	0	0	0	1
PM06-13	Eryphanis	aesacus		-	MK551540	MK551373	MK551373	-	MK551420	-	-	MW317398	-	MK551457	MK551515	0	0	1	0	0	0	0	0	0	0
NW155-18	Eryphanis	automedon		-	-	KM012950	KM012950	-	KM013019	KM013287	-	-	-	KM013193	KM013081	0	0	1	0	0	0	0	0	0	0
PM06-06	Eryphanis	lycomedon	1	-	MK551536	MK551368	MK551368	-	MK551415	MK551485	-	MW317397	-	MK551452	MK551510	0	0	1	0	0	0	0	0	0	0
PM14-15	Eryphanis	greeneyi		-	MK551549	MK551387	MK551387	-	MK551429	-	-	-	-	MK551468	MK551525	0	0	1	0	0	0	0	0	0	0
NW17837	Eryphanis	reevesii	1	-	-	MK551362	MK551362	-	MK551408	MK551482	MW317669	MW317378	-	MK551446	MK551504	0	0	1	0	0	0	0	0	0	0
CH-30-4	Etcheverrius	chiliensis		-	-	DQ338836	DQ338836	-	DQ338987	-	-	-	-	-	DQ338700	0	0	1	0	0	0	0	0	0	0
NW127-21	Eteona	tisiphone	1	-	-	DQ338849	DQ338849	-	DQ338999	GQ357473	-	-	-	GQ357602	DQ338711	0	0	1	0	0	0	0	0	0	0
NW121-7	Ethope	noirei	1	-	-	DQ338773	DQ338773	-	DQ338915	EU528391	-	EU528348	-	EU528436	DQ338622	0	0	0	0	1	0	0	0	1	0
NW126-2	Eueides	aliphera	1	-	GQ864646	GQ864765	GQ864765	-	GQ864859	-	GQ865092	GQ865207	GQ865320	GQ865433	GQ864453	0	0	1	0	0	0	0	0	0	0
STRI-B-8948	Eueides	heliconioides		-	-	-	AY748094	-	AY748020	-	-	-	-	-	-	0	0	1	0	0	0	0	0	0	0
KK_780_P	Eueides	isabella		KP072925	KP073041	KP074751	KP074751	-	KP113952	KP073363	KP073644	KP113825	KP074513	-	KP072811	0	0	1	0	0	0	0	0	0	0
KK_8750_Pe	Eueides	lampeto		KP072926	KP073042	-	KP074752	-	KP113953	KP074895	KP073645	KP113826	KP074514	KP073852	-	0	0	1	0	0	0	0	0	0	0
KK_2991_P	Eueides	lineata	1	KP072927	-	KP074753	KP074753	-	KP113954	KP074896	KP073646	KP113827	KP074515	KP073853	KP072812	0	0	1	0	0	0	0	0	0	0
KK_02_2001_Pe	Eueides	lybia		KP072928	KP073043	KP074754	KP074754	KP074410	KP113955	KP073364	KP073647	KP113828	KP074516	KP073854	KP072813	0	0	1	0	0	0	0	0	0	0
C-9	Eueides	pavana		-	-	-	AY748049	-	AY747935	-	-	-	-	-	-	0	0	1	0	0	0	0	0	0	0
NW119-2	Eueides	procula		-	-	KM012951	KM012951	-	KM013038	-	-	-	-	-	KM013105	0	0	1	0	0	0	0	0	0	0
KK_E09_256_Pe	Eueides	tales	1	KP072930	KP073045	KP074758	KP074758	KP074411	KP113959	KP073366	KP073650	KP113830	KP074518	KP073856	KP072815	0	0	1	0	0	0	0	0	0	0
KK_320_FG	Eueides	vibilia	1	KP072931	KP073046	-	KP074760	KP074412	KP113961	KP074890	KP073651	KP113831	KP074519	KP073857	KP072816	0	0	1	0	0	0	0	0	0	0
NP95-Y227	Eulaceura	osteria		-	-	GQ864766	GQ864766	-	GQ864860	-	-	-	-	-	GQ864454	0	0	0	0	0	0	0	0	1	0
GU659579	Eunica	alcmena		-	-	GU659579	-	-	-	-	-	-	-	-	-	0	0	1	0	0	0	0	0	0	0
bb31	Eunica	alpais		-	-	MW318426	MW318426	-	MW317876	-	-	-	-	-	MW318679	0	0	1	0	0	0	0	0	0	0
GU333943	Eunica	augusta		-	-	GU333943	-	-	-	-	-	-	-	-	-	0	0	1	0	0	0	0	0	0	0
bb19	Eunica	bechina	1	-	KM013140	KM012952	KM012952	-	KM013012	KM013283	KM013263	KM013244	-	KM013186	KM013074	0	0	1	0	0	0	0	0	0	0
HM429466	Eunica	chlororhoa		-	-	HM429466	-	-	-	-	-	-	-	-	-	0	0	1	0	0	0	0	0	0	0
bb48	Eunica	cuvierii		-	KM013156	KM012953	KM012953	-	KM013039	-	-	KM013251	-	KM013206	KM013106	0	0	1	0	0	0	0	0	0	0
bb11	Eunica	eurota		-	-	KM012954	KM012954	-	KM013030	-	-	-	-	-	KM013094	0	0	1	0	0	0	0	0	0	0
bb72	Eunica	macris		-	-	MW318427	MW318427	-	-	-	-	-	-	-	-	0	0	1	0	0	0	0	0	0	0
PM01-22	Eunica	maja	1	-	MW318299	MW318428	MW318428	-	MW318038	-	-	MW317394	-	MW317565	MW318836	0	0	1	0	0	0	0	0	0	0
bb34	Eunica	malvina		-	-	KM012955	KM012955	-	KM013040	-	-	-	-	-	KM013107	0	0	1	0	0	0	0	0	0	0
bb29	Eunica	margarita		-	-	MW318429	MW318429	-	MW317875	-	-	-	-	-	MW318678	0	0	1	0	0	0	0	0	0	0
bb14	Eunica	marsolia		-	-	MW318430	MW318430	-	MW317873	-	-	-	-	-	MW318675	0	0	1	0	0	0	0	0	0	0
bb32	Eunica	monima		-	-	MW318431	MW318431	-	MW317877	-	-	-	-	-	MW318680	0	0	1	0	0	0	0	0	0	0
bb03	Eunica	orphise		-	-	KM012957	KM012957	-	KM013020	-	-	-	-	-	KM013082	0	0	1	0	0	0	0	0	0	0
BB09	Eunica	sophonisba		-	-	MW318432	MW318432	-	MW317870	-	-	-	-	-	MW318671	0	0	1	0	0	0	0	0	0	0
bb12	Eunica	sydonia		-	-	MW318433	MW318433	-	MW317871	-	-	-	-	-	MW318673	0	0	1	0	0	0	0	0	0	0
bb24	Eunica	tatila		-	-	KM012958	KM012958	-	KM013008	-	-	-	-	-	KM013070	0	0	1	0	0	0	0	0	0	0
NW93-12	Eunica	viola		-	-	GQ864767	GQ864767	-	GQ864861	-	-	-	-	-	GQ864455	0	0	1	0	0	0	0	0	0	0
NW160-19	Euphaedra	aberrans		-	-	MW318434	-	-	MW318006	-	-	-	-	MW317535	MW318796	0	0	0	0	0	1	0	0	0	0
FM-64	Euphaedra	adonina		-	-	MG741026	MG741026	-	MG741628	-	-	-	-	MG741175	MG741883	0	0	0	0	0	1	0	0	0	0
PM12-03	Euphaedra	alacris		-	-	MW318435	MW318435	-	-	-	-	-	-	-	-	0	0	0	0	0	1	0	0	0	0
KAP195	Euphaedra	ceres		-	-	MW318436	MW318436	-	MW317941	-	-	-	-	-	-	0	0	0	0	0	1	0	0	0	0
KAP005	Euphaedra	crockeri		-	-	MG741058	-	-	MG741660	-	-	-	-	MG741184	MG741895	0	0	0	0	0	1	0	0	0	0
KAP037	Euphaedra	diffusa		-	-	MW318437	MW318437	-	MW317937	-	-	-	-	-	-	0	0	0	0	0	1	0	0	0	0
KAP283	Euphaedra	edwardsi		-	-	MW318438	MW318438	-	MW317945	-	-	-	-	-	-	0	0	0	0	0	1	0	0	0	0
KAP186	Euphaedra	eleus		-	-	MW318439	-	-	-	-	-	-	-	-	-	0	0	0	0	0	1	0	0	0	0
KAP051	Euphaedra	eupalus		-	-	MW318440	-	-	MW317938	-	-	-	-	MW317492	MW318742	0	0	0	0	0	1	0	0	0	0
KAP219	Euphaedra	harpalyce		-	-	MG741063	MG741063	-	MG741665	-	-	-	-	MG741189	MG741900	0	0	0	0	0	1	0	0	0	0
FM-138	Euphaedra	hebes		-	-	MW318441	MW318441	-	MW317892	-	-	-	-	-	MW318703	0	0	0	0	0	1	0	0	0	0
NW95-16	Euphaedra	herberti	1	MG741845	EU141350	AY218241	AY218241	MG741746	AY218261	EU141524	EU141588	EU141652	EU141706	EU141429	AY218279	0	0	0	0	0	1	0	0	0	0
FM-68	Euphaedra	hewitsoni		-	-	MG741027	MG741027	-	MG741629	-	-	-	-	MG741176	MG741884	0	0	0	0	0	1	0	0	0	0
FM-72	Euphaedra	diffusa		-	-	MG741029	-	-	MG741631	-	-	-	-	MG741178	MG741886	0	0	0	0	0	1	0	0	0	0
FM-74	Euphaedra	hybrida		-	-	MW318442	MW318442	-	MW317894	-	-	-	-	MW317453	MW318705	0	0	0	0	0	1	0	0	0	0
PM12-06	Euphaedra	imitans		-	-	MW318443	-	-	-	-	-	-	-	-	-	0	0	0	0	0	1	0	0	0	0
KAP080	Euphaedra	janetta		-	-	MW318444	MW318444	-	MW317940	-	-	-	-	-	-	0	0	0	0	0	1	0	0	0	0
PM12-14	Euphaedra	kakamegae		-	-	MG741105	MG741105	-	MG741706	-	-	-	-	MG741220	MG741939	0	0	0	0	0	1	0	0	0	0
KAP226	Euphaedra	mariachristinae		-	-	MG741064	MG741064	-	MG741666	-	-	-	-	MG741190	MG741901	0	0	0	0	0	1	0	0	0	0
KAP282	Euphaedra	medon		-	-	MW318445	MW318445	-	MW317944	-	-	-	-	-	-	0	0	0	0	0	1	0	0	0	0
KAP285	Euphaedra	minuta		-	-	MG741066	MG741066	-	MG741668	-	-	-	-	MG741192	MG741903	0	0	0	0	0	1	0	0	0	0
KAP293	Euphaedra	modesta		-	-	MG741067	MG741067	-	MG741669	-	-	-	-	MG741193	MG741904	0	0	0	0	0	1	0	0	0	0
FM-70	Euphaedra	permixtum		-	-	MG741028	MG741028	-	MG741630	-	-	-	-	MG741177	MG741885	0	0	0	0	0	1	0	0	0	0
KAP060	Euphaedra	perseis		-	-	-	MW318446	-	MW317939	-	-	-	-	-	-	0	0	0	0	0	1	0	0	0	0
KAP077	Euphaedra	phaethusa		-	-	MG741059	MG741059	-	MG741661	-	-	-	-	MG741185	MG741896	0	0	0	0	0	1	0	0	0	0
FM-63	Euphaedra	preussi		-	-	MW318447	MW318447	-	MW317893	-	-	-	-	MW317452	MW318704	0	0	0	0	0	1	0	0	0	0
FM-136	Euphaedra	ravola		-	-	MW318448	-	-	-	-	-	-	-	-	-	0	0	0	0	0	1	0	0	0	0
NW167-16	Euphaedra	sarcoptera		-	-	MG741096	-	-	MG741697	-	-	-	-	MG741214	MG741930	0	0	0	0	0	1	0	0	0	0
KAP233	Euphaedra	themis		-	-	MW318449	MW318449	-	MW317943	-	-	-	-	-	-	0	0	0	0	0	1	0	0	0	0
KAP218	Euphaedra	xypete		-	-	-	MW318450	-	MW317942	-	-	-	-	-	-	0	0	0	0	0	1	0	0	0	0
KAP094	Euphaedra	zampa		-	-	MW318451	MW318451	-	-	-	-	-	-	-	MW318743	0	0	0	0	0	1	0	0	0	0
NW11-7	Euphydryas	anicia		-	-	AF187756	AF187756	-	MW317973	-	-	-	-	-	MW318767	1	0	0	0	0	0	0	0	0	0
LOWA275-06	Euphydryas	asiatica		-	-	FJ663556	-	-	-	-	-	-	-	-	-	0	0	0	1	0	0	0	0	0	0
NW6-4	Euphydryas	aurinia		-	-	AF187746	AF187746	-	AY788743	-	-	-	-	-	AY788504	0	0	0	1	1	0	0	0	0	0
NW14-4	Euphydryas	chalcedona		-	-	AF187752	AF187752	-	AY788744	-	-	-	-	-	AY788505	1	0	0	0	0	0	0	0	0	0
NW6-2	Euphydryas	cynthia		-	-	AF153925	-	-	-	-	-	-	-	-	-	0	0	0	1	0	0	0	0	0	0
NW70-4	Euphydryas	desfontainii		-	-	AY090226	AY090226	-	AY090193	-	-	-	-	-	AY090159	0	0	0	1	0	0	0	0	0	0
NW5-8	Euphydryas	editha		-	-	AF187765	AF187765	-	AY788745	-	-	-	-	-	AY788506	1	0	0	0	0	0	0	0	0	0
NW24-6	Euphydryas	gillettii		-	-	AF187771	AF187771	-	AY788746	-	-	-	-	-	AY788507	0	0	0	1	0	0	0	0	0	0
NW28-1	Euphydryas	iduna		-	-	AF187776	AF187776	-	-	-	-	-	-	-	MN752849	0	0	0	1	1	0	0	0	0	0
NW6-3	Euphydryas	intermedia		-	-	AF187777	AF187777	-	KX824703	-	-	-	-	-	KX824735	0	0	0	0	1	0	0	0	0	0
NW1-8	Euphydryas	maturna		-	-	AF187782	AF187782	-	MN752740	-	-	-	-	-	MN752848	0	0	0	1	1	0	0	0	0	0
HW12001	Euphydryas	orientalis		-	-	MW318452	MW318452	-	-	-	-	-	-	MW317455	-	0	0	0	1	0	0	0	0	0	0
NW13-3	Euphydryas	phaeton	1	GQ864546	GQ864647	AF187797	AF187797	-	AY788747	GQ864965	-	GQ865208	-	GQ865434	AY788508	0	1	0	0	0	0	0	0	0	0
NW106-12	Euploea	algea		-	-	-	-	-	MW317959	-	-	-	-	-	-	0	0	0	0	0	0	0	0	1	1
NW70-8	Euploea	camaralzeman	1	-	GQ864648	AY090205	AY090205	-	AY090171	GQ864966	GQ865093	GQ865209	GQ865321	GQ865435	AY090138	0	0	0	0	0	0	0	0	1	0
NW118-15	Euploea	core		-	-	MW318453	-	-	MW317966	-	-	-	-	-	-	0	0	0	0	0	0	0	1	1	1
QL7	Euploea	corinna		-	-	GU365909	GU365909	-	GU365938	-	-	-	-	-	MW318853	0	0	0	0	0	0	0	0	0	1
UMKL-JJW0192	Euploea	doubledayi		-	-	KF226422	-	-	-	-	-	-	-	-	-	0	0	0	0	0	0	0	1	1	0
NW106-11	Euploea	eleusina		-	-	-	-	-	MW317958	-	-	-	-	-	-	0	0	0	0	0	0	0	0	1	0
NW17728	Euploea	eunice	1	-	MW318288	MW318454	MW318454	-	MW318029	MW317827	MW317667	-	-	-	MW318828	0	0	0	0	1	0	0	0	1	0
BOPM194-12	Euploea	eyndhovii		-	-	KF226428	-	-	-	-	-	-	-	-	-	0	0	0	0	0	0	0	0	1	0
GBMIN12285-13	Euploea	midamus		-	-	KC306725	-	-	-	-	-	-	-	-	-	0	0	0	0	0	0	0	0	1	0
UMKL	Danainae	Euploea		modesta	-	-	KF226419	-	-	-	-	-	-	-	-	0	0	0	0	0	0	0	1	1	1
SU2	Euploea	mulciber		-	-	GU365912	GU365912	-	GU365941	-	-	-	-	-	GU365960	0	0	0	0	0	0	0	1	1	0
BOPM188-12	Euploea	radamanthus		-	-	KF226431	-	-	-	-	-	-	-	-	-	0	0	0	0	0	0	0	0	1	0
BOPM203-12	Euploea	tulliolus		-	-	KF226434	-	-	-	-	-	-	-	-	-	0	0	0	0	0	0	0	0	1	1
NW99-11	Euptera	elabontas	1	MG741849	GQ864649	GQ864768	GQ864768	-	GQ864862	-	GQ865094	GQ865210	-	GQ865436	GQ864456	0	0	0	0	0	1	0	0	0	0
NW117-16	Euptera	kinugnana		-	-	MG741077	MG741077	-	MG741679	-	-	-	-	MG741203	MG741913	0	0	0	0	0	1	1	0	0	0
NW94-15	Euptoieta	claudia	1	GQ864547	GQ864650	DQ922864	DQ922864	-	DQ922896	GQ864967	GQ865095	GQ865211	GQ865323	GQ865437	DQ922832	1	1	0	0	0	0	0	0	0	0
NW127-22	Euptoieta	hegesia		-	-	DQ922865	DQ922865	-	DQ922897	-	-	-	-	KM013207	DQ922833	0	0	1	0	0	0	0	0	0	0
PM17-01	Euptychia	boulleti	1	-	-	JQ639284	JQ639284	-	JQ639285	JQ639286	-	-	-	JQ639287	JQ639288	0	0	1	0	0	0	0	0	0	0
CP04-55	Euptychia	cesarense	1	-	-	DQ338796	DQ338796	-	DQ338939	GQ357432	-	-	-	GQ357561	DQ338656	0	0	1	0	0	0	0	0	0	0
CP06-73	Euptychia	enyo	1	-	-	GQ357205	GQ357205	-	GQ357275	GQ357430	-	-	-	GQ357559	GQ357339	0	0	1	0	0	0	0	0	0	0
CP01-14	Euptychia	ordinata	1	-	-	GU205835	GU205835	-	GU205891	GU205948	-	-	-	GU206008	GU206069	0	0	1	0	0	0	0	0	0	0
DNA99-036	Euptychia	picea		-	-	AY508542	AY508542	-	AY509068	-	-	-	-	-	-	0	0	1	0	0	0	0	0	0	0
CP01-33	Euptychia	spn2	1	-	-	DQ338794	DQ338794	-	DQ338937	EU528392	-	EU528349	-	EU528437	DQ338654	0	0	1	0	0	0	0	0	0	0
CP01-53	Euptychia	spn5		-	-	DQ338795	-	-	DQ338938	GQ357431	-	-	-	GQ357560	DQ338655	0	0	1	0	0	0	0	0	0	0
CP02-58	Euptychia	spn7		-	-	GQ357206	-	-	DQ338940	GQ357433	-	-	-	GQ357562	DQ338657	0	0	1	0	0	0	0	0	0	0
DNA96-005	Euptychia	westwoodi		-	-	AY508543	AY508543	-	AY509069	-	-	-	-	-	-	0	0	1	0	0	0	0	0	0	0
GBLN0343-06	Euptychoides	albofasciata		-	-	AY508540	AY508540	-	-	-	-	-	-	-	-	0	0	1	0	0	0	0	0	0	0
NW126-9	Euptychoides	castrensis	1	-	-	DQ338798	DQ338798	-	DQ338942	GQ357434	-	-	-	GQ357563	DQ338659	0	0	1	0	0	0	0	0	0	0
CP04-81	Euptychoides	eugenia	1	-	MW318204	MW318455	MW318455	-	MW317884	MW317711	MW317614	-	-	MW317442	MW318694	0	0	1	0	0	0	0	0	0	0
CP04-51	Euptychoides	hotchkissi	1	-	MW318203	GU205836	GU205836	-	GU205892	GU205949	MW317613	-	-	GU206009	GU206070	0	0	1	0	0	0	0	0	0	0
GBLN0342-06	Euptychoides	nossis		-	-	AY508539	AY508539	-	-	-	-	-	-	-	-	0	0	1	0	0	0	0	0	0	0
NW117-11	Euriphene	aridatha		-	-	MG741076	MG741076	-	MG741678	-	-	-	-	MG741202	MG741912	0	0	0	0	0	1	0	0	0	0
FM-145	Euriphene	barombina	1	-	-	MG741023	MG741023	-	MG741625	MG741523	-	-	-	MG741172	MG741880	0	0	0	0	0	1	0	0	0	0
FM-96	Euriphene	goniogramma	1	-	-	MG741032	MG741032	-	MG741634	MG741527	-	-	-	MG741181	MG741889	0	0	0	0	0	1	0	0	0	0
NW114-12	Euriphene	iris		-	-	MG741069	MG741069	-	MG741671	MG741553	-	-	-	MG741195	MG741905	0	0	0	0	0	1	0	0	0	0
UN0813	Euriphene	ribensis		-	-	MG741123	MG741123	-	MG741724	MG741591	-	-	-	MG741233	MG741957	0	0	0	0	0	1	0	0	0	0
NW99-10	Euriphene	tadema	1	MG741848	GQ864651	GQ864769	GQ864769	MG741748	GQ864863	GQ864968	GQ865096	GQ865212	GQ865324	GQ865438	GQ864457	0	0	0	0	0	1	0	0	0	0
NW112-20	Euripus	nyctelius	1	-	GQ864652	GQ864770	GQ864770	-	GQ864864	GQ864969	GQ865097	GQ865213	-	GQ865439	GQ864458	0	0	0	0	0	0	0	1	1	0
NW107-18	Euryphura	chalcis	1	MG741823	GQ864653	GQ864771	GQ864771	MG741739	GQ864865	GQ864970	GQ865098	GQ865214	GQ865325	GQ865440	GQ864459	0	0	0	0	0	1	0	0	0	0
TBL39	Euryphura	togoensis		-	-	MW318456	MW318456	-	-	-	-	-	-	-	-	0	0	0	0	0	1	0	0	0	0
NW99-7	Euryphura	concordia	1	MG741851	GQ864633	GQ864752	GQ864752	MG741749	GQ864846	GQ864949	GQ865081	GQ865193	GQ865309	GQ865418	GQ864440	0	0	0	0	0	1	0	0	0	0
NW82-6	Eurytela	dryope	1	-	GQ864654	AY218242	AY218242	-	AY218262	GQ864971	GQ865099	GQ865215	GQ865326	GQ865441	AY218280	0	0	0	0	0	1	1	0	0	0
GBMIN33671-13	Euthalia	aconthea		-	-	HM999876	HM999876	-	-	-	-	-	-	-	-	0	0	0	0	0	0	0	1	1	0
NW118-16	Euthalia	adonia	1	-	-	MG741079	MG741079	-	MG741681	MG741561	-	MG741461	-	MG741205	MG741915	0	0	0	0	0	0	0	0	1	0
GBLN3264-13	Euthalia	agnis		-	-	AB511408	-	-	-	-	-	-	-	-	-	0	0	0	0	0	0	0	0	1	0
GBLN3265-13	Euthalia	alpheda		-	-	AB511407	-	-	-	-	-	-	-	-	-	0	0	0	0	0	0	0	0	1	0
GBLN3254-13	Euthalia	anosia		-	-	AB511418	-	-	-	-	-	-	-	-	-	0	0	0	0	0	0	0	0	1	0
GBLN3257-13	Euthalia	eriphylae		-	-	AB511415	-	-	-	-	-	-	-	-	-	0	0	0	0	0	0	0	0	1	0
GBLN3281-13	Euthalia	ipona		-	-	AB511391	-	-	-	-	-	-	-	-	-	0	0	0	0	0	0	0	0	1	0
GBMIN33669-13	Euthalia	khama		-	-	HM999880	HM999880	-	-	-	-	-	-	-	-	0	0	0	0	1	0	0	0	0	0
GBLN3253-13	Euthalia	lubentina		-	-	AB511419	-	-	-	-	-	-	-	-	-	0	0	0	0	0	0	0	1	1	0
GBLN3255-13	Euthalia	lusiada		-	-	AB511417	-	-	-	-	-	-	-	-	-	0	0	0	0	0	0	0	0	1	0
GBLN3261-13	Euthalia	mahadeva		-	-	AB511411	-	-	-	-	-	-	-	-	-	0	0	0	0	0	0	0	0	1	0
GBLN3256-13	Euthalia	merta		-	-	AB511416	-	-	-	-	-	-	-	-	-	0	0	0	0	0	0	0	0	1	0
NW100-14	Euthalia	monina	1	MG741814	-	MG741068	MG741068	MG741731	MG741670	MG741552	-	MG741455	MG741240	MG741194	-	0	0	0	0	0	0	0	0	1	0
GBMIN33670-13	Euthalia	patala		-	-	HM999878	HM999878	-	-	-	-	-	-	-	-	0	0	0	0	1	0	0	0	1	0
GBLN3291-13	Euthalia	phemius		-	-	AB511381	-	-	-	-	-	-	-	-	-	0	0	0	0	0	0	0	0	1	0
GBLN3263-13	Euthalia	tinna		-	-	AB511409	-	-	-	-	-	-	-	-	-	0	0	0	0	0	0	0	0	1	0
GBLN1958-09	Euthalia	undosa		-	-	DQ821136	-	-	-	-	-	-	-	-	-	0	0	0	0	1	0	0	0	0	0
PM16-19	Euthaliopsis	aetion	1	MG741858	-	MG741116	MG741116	MG741753	MG741717	-	-	MG741488	MG741258	MG741226	MG741950	0	0	0	0	0	0	0	0	0	1
NW103-15	Euxanthe	crossleyi		-	-	GQ256885	GQ256885	-	GQ257001	-	-	-	-	-	GQ256755	0	0	0	0	0	1	0	0	0	0
NW131-10	Euxanthe	eurinome	1	-	EU141312	EU141357	EU141357	-	EU136664	EU141493	EU141549	EU141614	EU141675	EU141390	EU141238	0	0	0	0	0	1	0	0	0	0
EV-0066	Euxanthe	madagascariensis		-	-	GQ256886	GQ256886	MW317251	GQ257002	-	-	-	GQ257089	GQ257207	GQ256756	0	0	0	0	0	0	1	0	0	0
EV-0064	Euxanthe	tiberius		-	-	GQ256887	GQ256887	-	-	-	-	-	GQ257090	-	-	0	0	0	0	0	1	0	0	0	0
FM-15	Euxanthe	trajanus	1	-	-	GQ256888	GQ256888	-	GQ257003	-	-	-	GQ257091	GQ257208	GQ256757	0	0	0	0	0	1	0	0	0	0
EV-0065	Euxanthe	wakefieldi		-	-	GQ256889	GQ256889	-	-	-	-	-	-	GQ257209	-	0	0	0	0	0	1	0	0	0	0
NW17727	Faunis	menado	1	-	MW318287	MW318457	MW318457	-	MW318028	MW317826	MW317666	-	-	MW317561	MW318827	0	0	0	0	1	0	0	0	1	0
CH-30-5	Faunula	leucoglene		-	-	GQ357230	GQ357230	-	-	-	-	-	-	-	GQ357363	0	0	1	0	0	0	0	0	0	0
NW127-19	Foetterleia	schreineri	1	-	-	DQ338590	DQ338590	-	DQ339000	GQ357474	-	-	-	GQ357603	DQ338712	0	0	1	0	0	0	0	0	0	0
CP02-72	Forsterinaria	antje		-	-	JQ392586	JQ392586	-	JQ392716	JQ392819	-	-	-	JQ392924	-	0	0	1	0	0	0	0	0	0	0
CP04-88	Forsterinaria	boliviana		-	-	DQ338799	DQ338799	-	DQ338943	GQ357435	-	-	-	GQ357564	DQ338660	0	0	1	0	0	0	0	0	0	0
gsm447	Forsterinaria	pallida		-	-	JQ392587	JQ392587	-	JQ392717	JQ392820	-	-	-	JQ392925	-	0	0	1	0	0	0	0	0	0	0
CP04-59	Forsterinaria	guaniloi		-	-	JQ392588	JQ392588	-	JQ392718	JQ392821	-	-	-	JQ392926	-	0	0	1	0	0	0	0	0	0	0
DNA99-060	Forsterinaria	inornata		-	-	AY508544	AY508544	-	AY509070	-	-	-	-	-	-	0	0	1	0	0	0	0	0	0	0
NW126-10	Forsterinaria	necys		-	-	GU205837	GU205837	-	GU205893	GU205950	-	-	-	JQ392927	-	0	0	1	0	0	0	0	0	0	0
gsm449	Forsterinaria	neonympha		-	-	JQ392590	JQ392590	-	JQ392720	JQ392823	-	-	-	JQ392929	-	0	0	1	0	0	0	0	0	0	0
CP02-60	Forsterinaria	pichita		-	-	JQ392591	JQ392591	-	JQ392721	JQ392824	-	-	-	JQ392930	-	0	0	1	0	0	0	0	0	0	0
UN0264	Forsterinaria	pilosa		-	-	-	JQ392592	-	-	JQ392825	-	-	-	-	-	0	0	1	0	0	0	0	0	0	0
CP08-09	Forsterinaria	proxima	1	-	-	GU205838	GU205838	-	GU205894	GU205951	-	-	-	GU206010	GU206071	0	0	1	0	0	0	0	0	0	0
CP02-57	Forsterinaria	pseudinornata		-	-	JQ392594	JQ392594	-	JQ392723	JQ392827	-	-	-	JQ392932	-	0	0	1	0	0	0	0	0	0	0
gsm488	Forsterinaria	punctata		-	-	JQ392595	JQ392595	-	JQ392724	JQ392828	-	-	-	JQ392933	-	0	0	1	0	0	0	0	0	0	0
CP02-51	Forsterinaria	rotunda		-	-	JQ392599	JQ392599	-	JQ392726	JQ392830	-	-	-	JQ392935	-	0	0	1	0	0	0	0	0	0	0
gsm211	Forsterinaria	rustica		-	-	JQ392603	JQ392603	-	JQ392730	JQ392834	-	-	-	JQ392939	-	0	0	1	0	0	0	0	0	0	0
PM19-05	Fountainea	eurypyle		-	KM013157	-	-	-	KM013042	-	-	-	-	KM013208	-	0	0	1	0	0	0	0	0	0	0
PM19-43	Fountainea	glycerium		-	KM013158	-	-	-	KM013043	-	-	-	-	KM013209	KM013109	0	0	1	0	0	0	0	0	0	0
PM19-46	Fountainea	halice		-	KM013159	KM012959	-	-	KM013044	-	-	-	-	KM013210	-	0	0	1	0	0	0	0	0	0	0
PM21-31	Fountainea	nessus		-	-	-	-	-	MW318067	-	-	-	-	-	-	0	0	1	0	0	0	0	0	0	0
PM19-20	Fountainea	nobilis		-	KM013136	-	-	-	KM013009	-	-	-	-	KM013182	KM013071	0	0	1	0	0	0	0	0	0	0
NW106-1	Fountainea	ryphea	1	-	GQ864655	GQ256890	GQ256890	-	GQ257004	GQ864973	GQ865100	-	GQ257092	GQ257210	GQ256758	0	0	1	0	0	0	0	0	0	0
PM21-48	Fountainea	sosippus		-	MW318317	-	-	-	MW318071	-	-	-	-	-	-	0	0	1	0	0	0	0	0	0	0
NW124-22	Geitoneura	acantha		-	-	DQ338824	DQ338824	-	DQ338972	-	-	-	-	-	DQ338690	0	0	0	0	0	0	0	0	0	1
RA64	Geitoneura	klugii	1	-	-	GQ357196	GQ357196	-	GQ357266	GQ357409	-	-	-	GQ357539	GQ357330	0	0	0	0	0	0	0	0	0	1
UK1-2	Geitoneura	minyas	1	-	-	GQ357197	GQ357197	-	GQ357267	GQ357410	-	-	-	GQ357540	GQ357331	0	0	0	0	0	0	0	0	0	1
NW89-9	Gnathotriche	exclamationis		-	-	AY788629	AY788629	-	AY788748	-	-	-	-	-	AY788509	0	0	1	0	0	0	0	0	0	0
KLS-ac29	Gnathotriche	mundina		-	-	EF493927	EF493927	-	EF493975	-	-	-	-	-	EF493868	0	0	1	0	0	0	0	0	0	0
KA-P631	Haydonia	pythia	1	-	-	MW318461	MW318461	-	MW317932	MW317754	-	-	-	MW317487	MW318736	0	0	0	0	0	1	1	0	0	0
PM23-02	Godartiana	byses		-	-	MW318458	-	-	-	-	-	-	-	-	-	0	0	1	0	0	0	0	0	0	0
NW127-8	Godartiana	muscosa	1	-	-	DQ338582	DQ338582	-	DQ338944	GQ864974	-	-	-	GQ865443	DQ338661	0	0	1	0	0	0	0	0	0	0
NW127-20	Forsterinaria	pronophila	1	-	-	DQ338797	DQ338797	-	DQ338941	GQ864975	-	-	-	GQ865444	DQ338658	0	0	1	0	0	0	0	0	0	0
CP15-16	Gyrocheilus	patrobas	1	-	-	MW318459	MW318459	-	MW317886	MW317714	-	-	-	MW317445	MW318696	0	0	1	0	0	0	0	0	0	0
NW126-30	Haematera	pyrame	1	-	GQ864656	GQ864773	GQ864773	-	GQ864867	GQ864976	GQ865101	GQ865216	GQ865327	GQ865445	GQ864461	0	0	1	0	0	0	0	0	0	0
CP01-84	Haetera	piera	1	-	EU141292	DQ018959	DQ018959	EU141447	DQ018926	EU141475	EU141528	EU141593	EU141657	EU141371	DQ018897	0	0	1	0	0	0	0	0	0	0
KA-P739	Hallelesis	asochis	1	KX930226	KX930687	KX930308	KX930308	-	KX930137	KX930018	KX930546	-	KX930840	KX930575	KX930428	0	0	0	0	0	1	0	0	0	0
CP10-05	Hallelesis	halyma	1	KX153638	KX153725	DQ338763	DQ338763	-	DQ338903	GQ357392	-	-	KX153278	GQ357520	DQ338630	0	0	0	0	0	1	0	0	0	0
UJ88	Hamadryas	alicia		-	-	KC541634	-	-	-	-	-	-	-	-	-	0	0	1	0	0	0	0	0	0	0
DC027	Hamadryas	amphichloe		-	KC494876	KC541606	KC541606	-	KC541568	-	-	-	-	KC561460	KC541645	0	0	1	0	0	0	0	0	0	0
UJCUN017	Hamadryas	amphinome		-	KC494907	KC541638	KC541638	-	KC541599	-	-	-	-	KC561491	KC541675	0	0	1	0	0	0	0	0	0	0
bb45	Hamadryas	arete		-	-	MW318460	MW318460	-	MW317878	-	-	-	-	-	MW318685	0	0	1	0	0	0	0	0	0	0
IGLS66	Hamadryas	arinome		-	KC494880	KC541610	KC541610	-	KC541572	-	-	-	-	KC561464	KC541649	0	0	1	0	0	0	0	0	0	0
ADW24	Hamadryas	atlantis	1	-	KC494872	KC541602	KC541602	-	KC541564	-	-	-	-	KC561456	KC541641	0	0	1	0	0	0	0	0	0	0
UJAMZ012	Hamadryas	belladonna		-	KC494906	KC541637	-	-	KC541598	-	-	-	-	KC561490	-	0	0	1	0	0	0	0	0	0	0
IGMET001	Hamadryas	chloe	1	-	KC494881	KC541611	KC541611	-	KC541573	-	-	-	-	KC561465	KC541650	0	0	1	0	0	0	0	0	0	0
MVHI	Hamadryas	epinome		-	KC494893	KC541623	KC541623	-	KC541585	-	-	-	-	KC561477	KC541662	0	0	1	0	0	0	0	0	0	0
NW62-3	Hamadryas	februa	1	EU141271	EU141324	AY090216	AY090216	EU141463	AY090182	-	EU141561	EU141625	EU141684	EU141402	AY090149	0	0	1	0	0	0	0	0	0	0
UFL01662	Hamadryas	feronia		-	KC494900	KC541630	KC541630	-	KC541592	-	-	-	-	KC561484	KC541669	0	0	1	0	0	0	0	0	0	0
IGBUC30	Hamadryas	fornax	1	-	KC494879	KC541609	KC541609	-	KC541571	-	-	-	-	KC561463	KC541648	0	0	1	0	0	0	0	0	0	0
IGPV73	Hamadryas	glauconome		-	KC494887	KC541617	KC541617	-	KC541579	-	-	-	-	KC561471	KC541656	0	0	1	0	0	0	0	0	0	0
IGPV74	Hamadryas	guatemalena		-	KC494888	KC541618	KC541618	-	KC541580	-	-	-	-	KC561472	KC541657	0	0	1	0	0	0	0	0	0	0
UJ90	Hamadryas	iphthime	1	-	KC494904	KC541635	KC541635	-	KC541596	-	-	-	-	KC561488	KC541673	0	0	1	0	0	0	0	0	0	0
ADW26	Hamadryas	julitta		-	KC494874	KC541604	KC541604	-	KC541566	-	-	-	-	KC561458	KC541643	0	0	1	0	0	0	0	0	0	0
IGMET005	Hamadryas	laodamia	1	-	KC494885	KC541615	KC541615	-	KC541577	-	-	-	-	KC561469	KC541654	0	0	1	0	0	0	0	0	0	0
UJ015	Hamadryas	velutina		-	KC494903	KC541633	KC541633	-	KC541595	-	-	-	-	KC561487	KC541672	0	0	1	0	0	0	0	0	0	0
NW123-20	Hamanumida	daedalus	1	MG741829	-	GQ864774	GQ864774	-	GQ864868	GQ864977	GQ865102	GQ865217	GQ865328	GQ865446	GQ864462	0	0	0	0	0	1	1	0	0	0
CP01-13	Harjesia	blanda	1	-	-	DQ338800	DQ338800	-	DQ338945	GQ357436	-	-	-	GQ357565	DQ338662	0	0	1	0	0	0	0	0	0	0
CP23-22	Harjesia	obscura		-	-	JQ392610	JQ392610	-	JQ392737	JQ392839	-	-	-	JQ392946	-	0	0	1	0	0	0	0	0	0	0
CP-DNACI107	Taygetina	oreba	1	-	-	GU205839	GU205839	-	GU205895	GU205952	MW317622	-	-	GU206011	GU206072	0	0	1	0	0	0	0	0	0	0
NW102-8	Harma	theobene	1	MG741819	GQ864657	GQ864775	GQ864775	MG741735	GQ864869	GQ864978	GQ865103	GQ865218	GQ865329	GQ865447	GQ864463	0	0	0	0	0	1	0	0	0	0
NW136-11	Harsiesis	hygea	1	-	-	GQ357198	GQ357198	-	GQ357268	GQ357411	-	-	-	GQ357541	GQ357332	0	0	0	0	0	0	0	0	0	1
CP14-04	Haywardella	edmondsii		-	-	-	GQ357231	-	GQ357297	GQ357475	-	-	-	GQ357604	GQ357364	0	0	1	0	0	0	0	0	0	0
NCBI05	Helcyra	superba		-	-	EF534098	EF534098	-	-	-	-	-	-	-	-	0	0	0	0	1	0	0	0	1	1
P-32-6	Heliconius	antiochus		-	-	KM012961	AY748039	-	AY747925	-	-	-	KM013226	-	AF169912	0	0	1	0	0	0	0	0	0	0
KK_09_347_Pe	Heliconius	aoede	1	KP072932	KP073047	KP074865	KP074865	KP074413	KP113963	KP073367	KP073653	KP113833	KP074522	KP073858	KP072817	0	0	1	0	0	0	0	0	0	0
KK_MCZ116526_B	Heliconius	astraea		-	-	KP074312	-	-	KP073349	-	-	-	-	-	-	0	0	1	0	0	0	0	0	0	0
KK_8162_E	Heliconius	atthis		KP072936	KP073051	KP074763	KP074763	KP074416	KP113967	KP073371	KP073657	KP113837	KP074526	KP073861	KP072821	0	0	1	0	0	0	0	0	0	0
KK_bes110_B	Heliconius	besckei	1	KP072937	KP073052	KP074764	KP074764	KP074417	KP113968	KP073372	KP073658	KP113838	KP074527	KP073862	KP072822	0	0	1	0	0	0	0	0	0	0
KK_8560_Pe	Heliconius	burneyi		KP072938	KP073053	KP074765	KP074765	KP074418	KP113969	KP073373	KP073659	KP113839	KP074528	KP073863	KP072823	0	0	1	0	0	0	0	0	0	0
KK_8830_P	Heliconius	charithonia		KP072939	KP073054	KP074772	KP074772	X	KP113970	KP073374	KP073660	KP113840	KP074529	KP073864	KP072824	0	0	1	0	0	0	0	0	0	0
KK_9211_E	Heliconius	clysonymus	1	KP072942	KP073057	KP074774	KP074774	KP074421	KP113972	KP073377	KP073663	KP113843	KP074532	KP073866	KP072827	0	0	1	0	0	0	0	0	0	0
KK_9210_E	Heliconius	congener		KP072943	-	KP074775	KP074775	KP074422	KP113973	KP074882	KP073664	KP113844	KP074533	-	KP072828	0	0	1	0	0	0	0	0	0	0
KK_WOM007_C	Heliconius	cydno		KP072947	KP073061	KP074770	KP074770	KP074425	KP113977	KP073378	KP073668	KP113849	KP074536	KP073869	KP072831	0	0	1	0	0	0	0	0	0	0
KK_8562_Pe	Heliconius	demeter	1	KP072950	KP073063	KP074778	KP074778	KP074427	KP113980	KP073382	KP073671	KP113852	KP074539	KP073871	KP072833	0	0	1	0	0	0	0	0	0	0
KK_02_1939_Pe	Heliconius	doris	1	KP072951	KP073064	KP074859	KP074859	KP074428	KP113981	KP073383	KP073672	KP113853	KP074540	KP073872	KP072834	0	0	1	0	0	0	0	0	0	0
KK_MJ4001_FG	Heliconius	egeria		KP072957	-	-	KP074784	KP074433	KP113987	KP074884	KP073678	KP113859	KP074546	-	KP072840	0	0	1	0	0	0	0	0	0	0
KK_842_P	Heliconius	eleuchia		KP072959	-	KP074788	KP074788	KP074435	KP113988	KP073388	KP073680	KP113861	KP074548	KP073877	KP072842	0	0	1	0	0	0	0	0	0	0
KK_09_270_Pe	Heliconius	elevatus		KP072960	KP073070	KP074790	KP074790	KP074436	KP113989	KP073389	KP073681	KP113862	KP074549	KP073878	KP072843	0	0	1	0	0	0	0	0	0	0
KK_GS012_Pe	Heliconius	erato	1	KP072966	KP073075	KP074783	KP074783	KP074441	KP113995	KP073395	KP073688	KP113868	KP074556	KP073882	KP072849	0	0	1	0	0	0	0	0	0	0
KK_H09_256_Pe	Heliconius	eratosignis		KP072972	KP073081	KP074795	KP074795	KP074447	KP114001	KP073400	KP073694	KP113874	KP074562	KP073888	KP072855	0	0	1	0	0	0	0	0	0	0
KK_09_67_Pe	Heliconius	ethilla	1	KP072973	KP073082	KP074796	KP074796	KP074448	KP114002	KP073401	KP073695	KP113875	KP074563	KP073889	KP072856	0	0	1	0	0	0	0	0	0	0
KK_Vienna_C	Heliconius	godmani		-	-	KP074315	KP074315	-	KP073348	-	-	-	-	-	-	0	0	1	0	0	0	0	0	0	0
KK_02_1326_Pe	Heliconius	hecale	1	KP072975	KP073084	KP074798	KP074798	KP074450	KP114004	KP073403	KP073697	KP113877	KP074565	KP073890	KP072858	0	0	1	0	0	0	0	0	0	0
KK_856_P	Heliconius	hecalesia		KP072980	KP073086	KP074800	KP074800	KP074452	KP114010	KP073408	KP073702	KP113881	KP074570	-	KP072860	0	0	1	0	0	0	0	0	0	0
KK_8550_E	Heliconius	hecuba	1	KP072984	KP073088	KP074803	KP074803	KP074455	KP114014	KP073410	KP073706	KP113885	KP074574	KP073894	KP072863	0	0	1	0	0	0	0	0	0	0
KK_94_15_Pe	Heliconius	hermathena		KP072985	KP073089	KP074804	KP074804	KP074456	KP114015	KP073411	KP073707	KP113886	KP074575	KP073895	KP072864	0	0	1	0	0	0	0	0	0	0
KK_WOM001_C	Heliconius	heurippa		KP072988	KP073092	KP074807	KP074807	KP074458	KP114018	KP073413	KP073710	KP113889	KP074578	KP073896	KP072866	0	0	1	0	0	0	0	0	0	0
KK_P	Heliconius	hewitsoni		-	-	-	U08521	-	AY747926	-	-	-	-	-	AF169881	0	0	1	0	0	0	0	0	0	0
KK_8149_E	Heliconius	hierax		KP072989	KP073093	KP074809	KP074809	KP074459	KP114019	KP073414	KP073711	KP113890	KP074579	KP073897	KP072867	0	0	1	0	0	0	0	0	0	0
KK_8076_P	Heliconius	himera		KP072991	KP073095	-	KP074811	KP074461	KP114022	KP073416	KP073713	KP113892	KP074581	-	KP072869	0	0	1	0	0	0	0	0	0	0
MB-9111	Heliconius	hortense		-	-	-	AY748043	-	AY747929	-	-	-	-	-	-	0	0	1	0	0	0	0	0	0	0
KK_666_P	Heliconius	ismenius		-	KP073096	KP074815	KP074815	KP074462	KP114023	-	KP073714	KP113893	KP074582	-	KP072870	0	0	1	0	0	0	0	0	0	0
RB-119	Heliconius	leucadia		-	-	-	AY748042	-	AY747928	-	-	-	-	-	MW318856	0	0	1	0	0	0	0	0	0	0
KK_AN2_V	Heliconius	luciana		-	-	KP074313	KP074313	-	KP073350	-	-	-	-	-	-	0	0	1	0	0	0	0	0	0	0
KK_9156_E	Heliconius	melpomene	1	KP072999	KP073104	KP074823	KP074823	KP074470	KP114030	KP073423	KP073722	KP113901	KP074590	KP073905	KP072878	0	0	1	0	0	0	0	0	0	0
KK_2949_E	Heliconius	metharme		KP073003	-	KP074869	KP074869	KP074474	KP114035	KP074877	KP073727	KP113906	KP074594	KP073909	KP072883	0	0	1	0	0	0	0	0	0	0
C-2	Heliconius	nattereri		-	-	-	AY748034	-	AY747920	-	-	-	-	-	-	0	0	1	0	0	0	0	0	0	0
KK_346_FG	Heliconius	numata		KP073004	KP073109	KP074828	KP074828	KP074475	KP114036	KP073426	KP073728	-	KP074595	KP073910	KP072884	0	0	1	0	0	0	0	0	0	0
KK_3035_P	Heliconius	pachinus		KP073006	KP073111	KP074829	KP074829	KP074477	KP114038	KP073380	KP073730	KP113908	KP074597	KP073912	KP072886	0	0	1	0	0	0	0	0	0	0
KK_09_371_Pe	Heliconius	pardalinus		KP073007	KP073112	KP074830	KP074830	KP074478	KP114039	KP073427	KP073731	KP113909	KP074598	KP073913	KP072887	0	0	1	0	0	0	0	0	0	0
EC-190	Heliconius	peruvianus		-	-	MW318462	MW318462	-	AY747923	-	-	-	-	-	-	0	0	1	0	0	0	0	0	0	0
KK_1180_FG	Heliconius	ricini		KP073012	KP073117	KP074837	KP074837	KP074482	KP114042	KP073432	KP073736	KP113914	-	-	KP072892	0	0	1	0	0	0	0	0	0	0
KK_260_C	Heliconius	sapho		KP073013	KP073118	KP074838	KP074838	-	KP114046	KP073433	KP073737	KP113915	KP074603	KP073917	KP072893	0	0	1	0	0	0	0	0	0	0
KK_8862_P	Heliconius	sara	1	KP073018	KP073121	KP074844	KP074844	KP074485	KP114050	KP073436	KP073743	KP113923	KP074608	KP073918	KP072896	0	0	1	0	0	0	0	0	0	0
KK_09_57_Pe	Heliconius	timareta	1	KP073020	KP073124	KP074847	KP074847	KP074488	KP114053	KP073439	KP073746	KP113925	KP074611	KP073921	KP072899	0	0	1	0	0	0	0	0	0	0
KK_C15_C	Heliconius	tristero		-	-	KP074851	KP074851	-	-	-	-	-	-	-	KP074301	0	0	1	0	0	0	0	0	0	0
KK_04_200_Pe	Heliconius	wallacei	1	KP073024	KP073128	KP074852	KP074852	KP074492	KP114060	KP073443	KP073750	KP113928	KP074615	KP073925	KP072903	0	0	1	0	0	0	0	0	0	0
KK_9106_E	Heliconius	xanthocles		KP073029	KP073132	KP074858	KP074858	KP074496	KP114064	KP073446	KP073756	KP113932	KP074621	KP073928	KP072907	0	0	1	0	0	0	0	0	0	0
M02	Hermeuptychia	atalanta		-	-	KF466105	-	-	-	-	-	-	-	-	-	0	0	1	0	0	0	0	0	0	0
CP04-11	Hermeuptychia	cuculina	1	-	MW318201	GU205840	GU205840	-	GU205896	GU205953	MW317612	-	-	GU206012	GU206073	0	0	1	0	0	0	0	0	0	0
NW127-16	Hermeuptychia	gisella	1	-	-	DQ338583	DQ338583	-	DQ338946	GQ357437	-	-	-	GQ357566	DQ338663	0	0	1	0	0	0	0	0	0	0
CP04-37	Hermeuptychia	fallax		-	MW318202	GU205841	GU205841	-	GU205897	GU205954	-	-	-	GU206013	GU206074	0	0	1	0	0	0	0	0	0	0
CP06-93	Hermeuptychia	harmonia	1	-	MW318208	GU205842	GU205842	-	GU205898	GU205955	MW317618	MW317308	-	GU206014	GU206075	0	0	1	0	0	0	0	0	0	0
CP01-37	Hermeuptychia	hermes	1	-	-	MW318463	MW318463	-	MW317880	MW317708	-	-	-	MW317439	MW318690	0	0	1	0	0	0	0	0	0	0
CP04-71	Hermeuptychia	pimpla		-	-	MW318464	MW318464	-	MW317883	MW317710	-	-	-	MW317441	MW318693	0	0	1	0	0	0	0	0	0	0
GBLN3849-14	Hermeuptychia	sosybius		-	-	KF466084	-	-	-	-	-	-	-	-	-	0	0	1	0	0	0	0	0	0	0
CP02-17	Hermeuptychia	spn5	1	-	-	GU205844	GU205844	-	GU205900	GU205957	-	-	-	GU206016	GU206077	0	0	1	0	0	0	0	0	0	0
NCBI06	Herona	marathus		-	-	KM102671	-	-	-	-	-	-	-	-	-	0	0	0	0	1	0	0	0	1	0
NW156-15	Hestina	divona	1	-	GQ864659	GQ864777	-	-	GQ864871	GQ864981	GQ865105	GQ865220	-	GQ865450	GQ864465	0	0	0	0	0	0	0	0	1	0
GBLN2551-09	Hestina	japonica		-	-	AB501197	AB501197	-	-	-	-	-	-	-	-	0	0	0	0	1	0	0	0	0	0
NW143-6	Hestina	mena	1	GQ864551	GQ864658	GQ864776	GQ864776	-	GQ864870	GQ864980	GQ865104	GQ865219	-	GQ865449	GQ864464	0	0	0	0	1	0	0	0	0	0
GBLN4993-14	Hestina	mimetica		-	-	KM102675	-	-	-	-	-	-	-	-	-	0	0	0	0	0	0	0	0	1	0
PM16-10	Hestinalis	namida		-	-	-	MW318465	-	-	-	-	-	-	-	-	0	0	0	0	0	0	0	0	1	0
UK1-11	Heteronympha	banksii	1	-	-	MH157629	MH157629	-	MH157692	MH157713	-	-	-	MH157723	MH157748	0	0	0	0	0	0	0	0	0	1
RA62	Heteronympha	cordace		-	-	MH157631	MH157631	-	MH157682	-	-	-	-	-	MH157742	0	0	0	0	0	0	0	0	0	1
EW10-4	Heteronympha	merope	1	EU141253	EU141294	AY218243	AY218243	EU141454	AY218263	EU141477	EU141530	EU141595	EU141659	EU141373	AY218281	0	0	0	0	0	0	0	0	0	1
S120a	Heteronympha	mirifica		-	-	MH157747	MH157747	-	MH157689	-	-	-	-	-	MH157634	0	0	0	0	0	0	0	0	0	1
UK1-4	Heteronympha	paradelpha		-	-	MH157637	MH157637	-	MH157701	-	-	-	-	-	MH157757	0	0	0	0	0	0	0	0	0	1
UK1-14	Heteronympha	penelope		-	-	MH157638	MH157638	-	MH157695	-	-	-	-	-	MH157751	0	0	0	0	0	0	0	0	0	1
UK1-13	Heteronympha	solandri		-	-	MH157640	MH157640	-	MH157694	-	-	-	-	-	MH157750	0	0	0	0	0	0	0	0	0	1
KA-P3090	Brakefieldia	eliasis		KX153633	-	KX153807	KX153807	-	KX153958	-	-	-	KX153273	-	-	0	0	0	0	0	1	0	0	0	0
AM-97-V215	Brakefieldia	perspicua	1	-	-	HM241437	HM241437	-	HM241554	KX154093	-	-	KX153274	KX153395	-	0	0	0	0	0	1	0	0	0	0
KA-P772	Brakefieldia	simonsii		-	-	KX153809	KX153809	-	KX153960	-	-	-	KX153275	KX153396	-	0	0	0	0	0	1	0	0	0	0
KA-P265	Brakefieldia	teratia	1	-	KX153723	KX153810	KX153810	-	KX153961	KX154095	-	-	KX153276	-	-	0	0	0	0	0	1	0	0	0	0
KA-P1012	Brakefieldia	peitho		KX153665	-	KX153852	KX153852	-	KX153997	KX154122	-	KX153246	KX153313	KX153428	KX153541	0	0	0	0	0	1	0	0	0	0
KA-P592	Brakefieldia	decira	1	KX153718	KX153803	KX153949	KX153949	-	KX154085	KX154178	-	KX153269	KX153390	KX153499	KX153625	0	0	0	0	0	1	0	0	0	0
KA-P984	Brakefieldia	ubenica		-	-	-	KX153957	-	-	-	-	-	-	-	-	0	0	0	0	0	1	0	0	0	0
KA-P2062	Heteropsis	spA		-	-	KX153811	-	-	KX153962	-	-	-	-	-	-	0	0	0	0	0	0	1	0	0	0
KA-P580	Heteropsis	borgo	1	KX153639	KX153726	KX153812	KX153812	-	KX153963	-	-	KX153232	-	KX153398	KX153505	0	0	0	0	0	0	1	0	0	0
KA-P1021	Heteropsis	sabas		KX153640	-	KX153813	KX153813	-	KX153964	KX154097	-	KX153233	KX153279	KX153399	KX153506	0	0	0	0	0	0	1	0	0	0
KA-P550	Heteropsis	turbans		KX153641	KX153727	KX153814	KX153814	-	KX153965	KX154098	-	-	KX153280	KX153400	-	0	0	0	0	0	0	1	0	0	0
KA-P548	Heteropsis	angulifascia		-	-	KX153817	KX153817	-	KX153967	-	-	-	KX153283	KX153402	KX153508	0	0	0	0	0	0	1	0	0	0
KA-P508	Heteropsis	undulans	1	KX153646	KX153731	KX153819	KX153819	-	KX153969	KX154103	-	KX153234	KX153285	KX153404	KX153510	0	0	0	0	0	0	1	0	0	0
KA-P3036	Heteropsis	andasibe		KX153648	-	KX153823	KX153823	-	-	KX154106	-	-	KX153289	KX153407	KX153514	0	0	0	0	0	0	1	0	0	0
KA-P554	Heteropsis	strigula		-	KX153733	KX153824	KX153824	-	KX153972	-	-	KX153237	KX153290	KX153408	KX153515	0	0	0	0	0	0	1	0	0	0
KA-P754	Heteropsis	maeva		-	KX153734	KX153826	KX153826	-	KX153974	KX154108	-	-	KX153292	KX153410	KX153517	0	0	0	0	0	0	1	0	0	0
KA-P556	Heteropsis	barbarae		KX153650	-	KX153827	KX153827	-	KX153975	KX154109	-	-	KX153293	KX153411	KX153518	0	0	0	0	0	0	1	0	0	0
KA-P2055	Heteropsis	menamenoides		-	-	KX153828	-	-	-	-	-	-	-	-	-	0	0	0	0	0	0	1	0	0	0
KA-P578	Heteropsis	laetifica	1	KX153651	-	KX153829	KX153829	-	KX153976	KX154110	-	KX153238	KX153294	KX153412	KX153519	0	0	0	0	0	0	1	0	0	0
KA-P542	Heteropsis	laeta		-	-	KX153830	KX153830	-	KX153977	-	-	-	KX153295	-	KX153520	0	0	0	0	0	0	1	0	0	0
KA-P555	Heteropsis	fraterna		KX153652	KX153737	KX153831	KX153831	-	KX153978	-	-	KX153239	KX153296	KX153413	KX153521	0	0	0	0	0	0	1	0	0	0
KA-P1018	Heteropsis	tianae	1	KX153653	KX153738	KX153832	KX153832	-	KX153979	KX154112	KX153213	-	KX153297	KX153414	KX153522	0	0	0	0	0	0	1	0	0	0
KA-P765	Heteropsis	fuliginosa	1	KX153654	-	KX153834	KX153834	-	KX153981	-	-	-	KX153298	-	KX153524	0	0	0	0	0	0	1	0	0	0
KA-P761	Heteropsis	subsimilis	1	KX153655	KX153739	KX153836	KX153836	-	KX153982	KX154113	-	-	KX153299	-	KX153525	0	0	0	0	0	0	1	0	0	0
KA-P514	Heteropsis	pauper		-	KX153741	KX153838	KX153838	-	KX153984	-	-	-	KX153301	KX153416	KX153527	0	0	0	0	0	0	1	0	0	0
KA-P552	Heteropsis	kremenae	1	-	-	KX153840	KX153840	-	KX153986	KX154114	-	KX153244	-	KX153417	KX153529	0	0	0	0	0	0	1	0	0	0
KA-P521	Heteropsis	avaratra		-	-	KX153841	KX153841	-	KX153987	-	-	-	KX153303	KX153418	KX153530	0	0	0	0	0	0	1	0	0	0
KA-P584	Heteropsis	comorana		KX153658	-	KX153843	KX153843	-	KX153989	KX154116	-	KX153245	KX153305	KX153420	KX153532	0	0	0	0	0	0	1	0	0	0
KA-P551	Heteropsis	ankova		-	KX153745	KX153844	KX153844	-	KX153990	KX154117	-	-	KX153306	KX153421	KX153533	0	0	0	0	0	0	1	0	0	0
KA-P771	Heteropsis	turbata		-	-	KX153846	KX153846	-	KX153992	-	-	-	KX153308	KX153422	-	0	0	0	0	0	0	1	0	0	0
KA-P587	Heteropsis	pallida		-	-	KX153848	KX153848	-	KX153994	KX154120	-	-	KX153310	KX153424	KX153537	0	0	0	0	0	0	1	0	0	0
KA-P503	Heteropsis	paradoxa		-	-	KX153849	KX153849	-	KX153995	-	-	-	-	KX153425	KX153538	0	0	0	0	0	0	1	0	0	0
KA-P534	Heteropsis	ankaratra	1	KX153663	-	KX153850	KX153850	-	KX153996	-	-	-	KX153311	KX153426	KX153539	0	0	0	0	0	0	1	0	0	0
KA-P549	Heteropsis	parva		-	-	KX153857	KX153857	-	KX153999	-	-	KX153247	KX153314	KX153429	KX153544	0	0	0	0	0	0	1	0	0	0
KA-P558	Heteropsis	iboina	1	-	KX153750	KX153858	KX153858	-	KX154000	KX154123	-	-	KX153315	KX153430	KX153545	0	0	0	0	0	0	1	0	0	0
KA-P501	Heteropsis	exocellata	1	KX153668	KX153751	KX153860	KX153860	-	KX154002	KX154124	-	KX153248	-	KX153431	KX153547	0	0	0	0	0	0	1	0	0	0
KA-P817	Heteropsis	cowani		-	-	KX153862	KX153862	-	KX154004	KX154126	-	-	KX153319	KX153433	KX153549	0	0	0	0	0	0	1	0	0	0
KA-P561	Heteropsis	mimetica		-	-	KX153865	KX153865	-	KX154007	-	-	-	KX153322	KX153436	-	0	0	0	0	0	0	1	0	0	0
KA-P755	Heteropsis	bicristata	1	KX153672	KX153754	KX153867	KX153867	-	KX154009	KX154129	-	-	KX153324	-	KX153553	0	0	0	0	0	0	1	0	0	0
KA-P2027	Heteropsis	parvidens		-	-	KX153869	KX153869	-	KX154011	-	-	-	-	KX153439	-	0	0	0	0	0	0	1	0	0	0
KA-P541	Heteropsis	avelona		-	-	KX153870	KX153870	-	KX154012	-	-	-	KX153325	KX153440	KX153554	0	0	0	0	0	0	1	0	0	0
KA-P530	Heteropsis	uniformis		-	-	KX153871	KX153871	-	KX154013	-	-	-	KX153326	KX153441	KX153555	0	0	0	0	0	0	1	0	0	0
KA-P749	Heteropsis	drepana	1	-	KX153755	KX153873	KX153873	-	KX154015	KX154130	-	-	KX153328	KX153442	KX153557	0	0	0	0	0	0	1	0	0	0
KA-P502	Heteropsis	antahala	1	-	KX153757	KX153875	KX153875	-	KX154017	KX154131	-	KX153249	KX153330	KX153444	KX153559	0	0	0	0	0	0	1	0	0	0
KA-P524	Heteropsis	mabillei		KX153673	-	KX153879	KX153879	-	KX154020	KX154134	-	-	KX153333	KX153447	-	0	0	0	0	0	0	1	0	0	0
KA-P1015	Heteropsis	tornado	1	KX153674	KX153759	KX153881	KX153881	-	KX154022	KX154135	-	-	KX153334	KX153448	KX153564	0	0	0	0	0	0	1	0	0	0
KA-P759	Heteropsis	ankoma	1	-	KX153760	KX153884	KX153884	-	KX154025	KX154137	-	-	KX153337	MW317491	KX153567	0	0	0	0	0	0	1	0	0	0
KA-P537	Heteropsis	alaokola	1	KX153678	-	KX153885	KX153885	-	KX154026	-	-	-	KX153338	KX153450	KX153568	0	0	0	0	0	0	1	0	0	0
KA-P507	Heteropsis	pauliani		KX153679	KX153763	KX153888	KX153888	-	KX154029	-	-	-	KX153340	KX153452	KX153570	0	0	0	0	0	0	1	0	0	0
KA-P535	Heteropsis	imerina	1	KX153680	KX153764	KX153889	KX153889	-	KX154030	KX154138	-	-	KX153341	-	KX153571	0	0	0	0	0	0	1	0	0	0
KA-P760	Heteropsis	vola	1	-	KX153766	KX153892	KX153892	-	KX154032	KX154141	-	-	KX153344	-	KX153574	0	0	0	0	0	0	1	0	0	0
KA-P526	Heteropsis	anganavo		-	-	KX153897	KX153897	-	KX154037	-	-	-	KX153349	KX153459	KX153579	0	0	0	0	0	0	1	0	0	0
KA-P505	Heteropsis	narova	1	KX153687	KX153771	KX153898	KX153898	-	KX154038	-	-	KX153254	-	KX153460	KX153580	0	0	0	0	0	0	1	0	0	0
KA-P506	Heteropsis	strato	1	KX153689	-	KX153901	KX153901	-	KX154041	-	-	-	KX153353	KX153463	KX153583	0	0	0	0	0	0	1	0	0	0
KA-P569	Heteropsis	erebennis		-	-	KX153903	KX153903	-	KX154043	-	-	-	KX153355	-	KX153585	0	0	0	0	0	0	1	0	0	0
KA-P750	Heteropsis	wardii		-	KX153775	KX153906	KX153906	-	KX154046	KX154148	-	-	KX153357	-	-	0	0	0	0	0	0	1	0	0	0
KA-P478	Heteropsis	erebina		-	-	KX153908	KX153908	-	KX154048	-	-	-	-	KX153466	KX153590	0	0	0	0	0	0	1	0	0	0
KA-P529	Heteropsis	passandava		KX153691	KX153776	KX153909	KX153909	-	KX154049	KX154149	-	-	-	KX153467	KX153591	0	0	0	0	0	0	1	0	0	0
KA-P519	Heteropsis	andravahana		-	-	KX153912	KX153912	-	KX154052	KX154150	-	KX153257	KX153358	KX153468	KX153594	0	0	0	0	0	0	1	0	0	0
KA-P557	Heteropsis	obscura	1	KX153694	KX153778	KX153913	KX153913	-	KX154053	-	-	KX153258	KX153359	KX153469	KX153595	0	0	0	0	0	0	1	0	0	0
KA-P753	Heteropsis	vanewrighti		-	-	KX153915	KX153915	-	KX154054	KX154153	-	-	KX153361	KX153471	KX153597	0	0	0	0	0	0	1	0	0	0
KA-P586	Heteropsis	spD		KX153697	-	KX153917	KX153917	-	KX154056	KX154154	-	-	KX153363	KX153472	KX153598	0	0	0	0	0	0	1	0	0	0
KA-P509	Heteropsis	harveyi		KX153698	-	KX153919	KX153919	-	KX154058	-	-	-	KX153364	KX153474	KX153600	0	0	0	0	0	0	1	0	0	0
KA-P510	Heteropsis	viettei	1	KX153699	-	KX153920	KX153920	-	KX154059	KX154155	-	KX153259	KX153365	KX153475	KX153601	0	0	0	0	0	0	1	0	0	0
KA-P522	Heteropsis	westwoodi		-	KX153784	KX153923	KX153923	-	KX154062	KX154157	-	-	KX153368	KX153477	KX153604	0	0	0	0	0	0	1	0	0	0
KA-P564	Heteropsis	narcissus	1	-	-	KX153944	-	-	KX154080	KX154175	-	-	KX153386	KX153494	KX153620	0	0	0	0	0	0	1	0	0	0
KA-P769	Heteropsis	comorensis	1	KX153716	KX153800	KX153946	KX153946	-	KX154082	KX154176	-	-	KX153387	KX153496	KX153622	0	0	0	0	0	0	1	0	0	0
KA-P563	Heteropsis	mayottensis		-	-	KX153948	KX153948	-	KX154084	KX154177	-	-	KX153389	KX153498	KX153624	0	0	0	0	0	0	1	0	0	0
KA-P504	Heteropsis	lanyvary		KX153719	-	KX153950	KX153950	-	KX154086	-	-	-	-	KX153500	KX153626	0	0	0	0	0	0	1	0	0	0
KA-P518	Heteropsis	oberthueri		-	KX153804	KX153951	KX153951	-	KX154087	KX154179	-	-	KX153391	KX153501	KX153627	0	0	0	0	0	0	1	0	0	0
KA-P4086	Heteropsis	vertigo		-	-	KX153953	KX153953	-	-	-	-	-	KX153392	-	-	0	0	0	0	0	0	1	0	0	0
KA-P757	Heteropsis	spB		-	-	KX153954	KX153954	-	KX154089	-	-	-	KX153393	-	KX153629	0	0	0	0	0	0	1	0	0	0
KA-P2053	Heteropsis	hazovola		-	-	KX153955	-	-	KX154090	-	-	-	-	-	KX153630	0	0	0	0	0	0	1	0	0	0
KA-P562	Heteropsis	spC		KX153720	-	KX153956	KX153956	-	KX154091	KX154180	-	-	KX153394	-	KX153631	0	0	0	0	0	0	1	0	0	0
KA-P741	Telinga	adolphei	1	KX153684	KX153767	KX153893	KX153893	-	KX154033	KX154142	-	-	KX153345	KX153455	KX153575	0	0	0	0	0	0	0	1	0	0
KA-P742	Telinga	oculus		-	-	KX153894	KX153894	-	KX154034	KX154143	-	-	KX153346	KX153456	KX153576	0	0	0	0	0	0	0	1	0	0
KA-P843	Telinga	sericus		-	-	KX153931	-	-	-	-	-	-	-	-	-	0	0	0	0	0	0	0	0	1	0
KA-P3046	Telinga	misenus	1	KX153707	-	KX153932	KX153932	-	KX154070	KX154164	-	-	KX153375	KX153484	-	0	0	0	0	0	0	0	0	1	0
KA-P844	Telinga	inopia		-	-	KX153934	-	-	-	-	-	-	KX153377	-	-	0	0	0	0	0	0	0	0	1	0
UK4-6	Telinga	mausonia		KX153709	KX153791	HM240568	HM240568	-	HM240656	-	-	-	-	KX153485	HM240720	0	0	0	0	1	0	0	0	1	0
UK7-5	Telinga	malsara	1	KX153710	-	HM240596	HM240596	-	HM240683	KX154166	-	-	-	KX153486	HM240745	0	0	0	0	1	0	0	0	1	0
UK6-28	Telinga	parva		-	-	KX153936	KX153936	-	KX154073	-	-	-	-	-	KX153613	0	0	0	0	0	0	0	0	1	0
UK5-15	Telinga	megamede	1	KX153713	-	HM240576	HM240576	-	HM240664	KX154169	-	-	KX153380	KX153490	KX153616	0	0	0	0	0	0	0	0	1	0
KA-P247	Telinga	janardana		-	KX153795	KX153941	KX153941	-	KX154077	KX154171	-	-	KX153382	KX153492	KX153618	0	0	0	0	0	0	0	0	1	0
KA-P251	Telinga	micromede		-	KX153797	-	KX153942	-	KX154079	KX154173	-	KX153268	KX153384	-	-	0	0	0	0	0	0	0	0	1	0
NW87-1	Higginsius	fasciata	1	GQ864552	GQ864660	AY788630	AY788630	-	AY788749	GQ864982	GQ865106	GQ865221	GQ865330	GQ865451	AY788510	0	0	1	0	0	0	0	0	0	0
JL8-30	Hipparchia	alcyone		-	-	MW318466	MW318466	-	-	MW317725	-	-	-	-	MW318711	0	0	0	1	0	0	0	0	0	0
NW175-6	Hipparchia	algirica		-	-	MW318467	MW318467	-	-	MW317825	-	-	-	-	MW318826	0	0	0	1	0	0	0	0	0	0
JL9-14	Hipparchia	aristaeus		-	-	MN752716	MN752716	-	-	MN752784	-	-	-	-	MN752835	0	0	0	1	0	0	0	0	0	0
NW173-22	Hipparchia	blachieri		-	-	MW318468	MW318468	-	-	MW317821	-	-	-	-	MW318822	0	0	0	1	0	0	0	0	0	0
NW173-1	Hipparchia	autonoe		-	-	MN752717	-	-	GU372609	MN752791	-	-	-	-	KM200294	0	0	0	1	1	0	0	0	0	0
JL9-9	Hipparchia	caroli		-	-	MW318469	MW318469	-	-	MW317727	-	-	-	-	MW318713	0	0	0	1	0	0	0	0	0	0
NW173-4	Hipparchia	christenseni		-	-	MW318470	-	-	-	MW317822	-	-	-	-	MW318823	0	0	0	1	0	0	0	0	0	0
JL9-2	Hipparchia	cretica		-	-	MN752718	MN752718	-	MW317900	MN752786	-	-	-	-	MN752837	0	0	0	1	0	0	0	0	0	0
JL24-04	Hipparchia	fagi		-	-	MW318471	MW318471	-	-	-	-	-	-	-	-	0	0	0	1	0	0	0	0	0	0
EW25-24	Hipparchia	fatua	1	-	-	DQ338596	DQ338596	-	DQ339024	GQ357503	-	-	-	GQ357629	DQ338733	0	0	0	1	0	0	0	0	0	0
JL9-6	Hipparchia	fidia		-	-	MN752719	MN752719	-	-	MN752787	-	-	-	-	MN752838	0	0	0	1	0	0	0	0	0	0
EW26-26	Hipparchia	hansii		-	-	-	-	-	MW317891	MW317719	-	-	-	MW317451	MW318702	0	0	0	1	0	0	0	0	0	0
JL24-03	Hipparchia	hermione		-	-	MW318472	MW318472	-	-	-	-	-	-	-	-	0	0	0	1	0	0	0	0	0	0
JL24-06	Hipparchia	leighebi		-	-	MW318473	MW318473	-	-	-	-	-	-	-	-	0	0	0	1	0	0	0	0	0	0
NW172-3	Hipparchia	maderensis		-	-	MW318474	MW318474	-	-	-	-	-	-	-	-	0	0	0	1	0	0	0	0	0	0
JL9-19	Hipparchia	mersina		-	-	MN752720	MN752720	-	MW317899	MN752785	-	-	-	-	MN752836	0	0	0	1	0	0	0	0	0	0
NW175-11	Hipparchia	muelleri		-	-	MW318475	MW318475	-	-	MW317824	-	-	-	-	MW318825	0	0	0	1	0	0	0	0	0	0
JL9-13	Hipparchia	neomiris		-	-	MN752721	MN752721	-	-	MN752783	-	-	-	-	-	0	0	0	1	0	0	0	0	0	0
CP10-06	Hipparchia	parisatis		-	-	DQ338867	DQ338867	-	DQ339022	MW317712	-	-	-	MW317443	-	0	0	0	1	1	0	0	0	0	0
NW175-1	Hipparchia	pellucida		-	-	MN752722	-	-	KY000501	MN752792	-	-	-	-	MN752842	0	0	0	1	0	0	0	0	0	0
JL8-19	Hipparchia	pisidice		-	-	MW318476	-	-	-	MW317724	-	-	-	-	-	0	0	0	1	0	0	0	0	0	0
JL24-02	Hipparchia	sbordonii		-	-	MN752723	MN752723	-	-	-	-	-	-	-	-	0	0	0	1	0	0	0	0	0	0
EW24-25	Hipparchia	semele		-	-	DQ338868	DQ338868	-	DQ339023	-	-	-	-	-	DQ338732	0	0	0	1	0	0	0	0	0	0
JL9-21	Hipparchia	statilinus		-	-	MW318477	MW318477	-	DQ339024	MW317726	-	-	-	-	MW318712	0	0	0	1	0	0	0	0	0	0
NW172-5	Hipparchia	stulta		-	-	MW318478	-	-	-	MW317820	-	-	-	-	MW318821	0	0	0	1	0	0	0	0	0	0
NW172-19	Hipparchia	syriaca		-	-	MN752724	-	-	-	MN752790	-	-	-	-	MN752841	0	0	0	1	0	0	0	0	0	0
NW172-12	Hipparchia	turcmenica		-	-	MW318479	MW318479	-	-	MW317819	-	-	-	-	MW318820	0	0	0	1	0	0	0	0	0	0
JL8-28	Hipparchia	volgensis		-	-	MN752725	MN752725	-	KY000502	MN752782	-	-	-	-	MN752834	0	0	0	1	0	0	0	0	0	0
NW87-4	Historis	acheronta		-	-	AY788631	AY788631	-	AY788750	-	-	-	-	-	AY788511	0	0	1	0	0	0	0	0	0	0
NW81-7	Historis	odius	1	EU141286	EU141344	AY788632	AY788632	EU141462	AY788751	EU141520	EU141582	EU141646	EU141701	EU141423	AY788512	0	0	1	0	0	0	0	0	0	0
NW102-5	Hyantis	hodeva	1	-	-	EU528322	EU528322	-	EU528299	EU528394	-	EU528351	-	-	EU528278	0	0	0	0	0	0	0	0	0	1
NW63-17	Hypanartia	bella		HQ734860	HQ734881	AY788638	AY788638	-	AY788757	HQ734981	-	HQ735023	-	HQ735057	AF246590	0	0	1	0	0	0	0	0	0	0
NW89-11	Hypanartia	charon		-	HQ734883	AY788639	AY788639	-	AY788758	HQ734983	HQ735003	HQ735025	-	HQ735059	AY788518	0	0	1	0	0	0	0	0	0	0
NW170-4	Hypanartia	cinderella		MW318139	MW318286	-	-	-	MW318027	MW317818	MW317665	MW317375	-	-	MW318819	0	0	1	0	0	0	0	0	0	0
NW89-13	Hypanartia	dione	1	HQ734862	HQ734884	HQ734933	HQ734933	KM013306	HQ734953	HQ734984	HQ735004	HQ735026	-	HQ735060	HQ734843	0	0	1	0	0	0	0	0	0	0
NW156-1	Hypanartia	godmanii		-	-	MW318480	-	-	MW317993	-	-	-	-	-	MW318784	0	0	1	0	0	0	0	0	0	0
NW89-6	Hypanartia	kefersteini	1	HQ734863	HQ734885	AY788640	AY788640	-	AY788759	HQ734985	HQ735005	HQ735027	-	HQ735061	AY788519	0	0	1	0	0	0	0	0	0	0
NW36-6	Hypanartia	lethe	1	HQ734859	HQ734880	AF187774	AF187774	-	AY788760	HQ734980	HQ735001	HQ735022	-	HQ735056	AY788520	0	0	1	0	0	0	0	0	0	0
NW63-18	Hypanartia	lindigii	1	HQ734861	HQ734882	AY248781	AY248781	MW317285	AY248806	HQ734982	HQ735002	HQ735024	-	HQ735058	AF412759	0	0	1	0	0	0	0	0	0	0
NW152-5	Hypanartia	paullus	1	EU141268	EU141320	EU141365	EU141365	-	EU136672	EU141499	EU141557	EU141621	-	EU141398	EU141246	0	0	1	0	0	0	0	0	0	0
NW127-11	Hypna	clytemnestra	1	-	GQ864661	DQ338574	DQ338574	-	DQ338882	-	GQ865107	EU528352	GQ257093	EU528439	DQ338600	0	0	1	0	0	0	0	0	0	0
KB339	Hypocysta	adiante		-	-	EU920738	EU920738	-	EU920772	GQ357412	-	-	-	GQ357542	-	0	0	0	0	0	0	0	0	0	1
NW167-8	Hypocysta	euphemia		-	-	MH157641	MH157641	-	MH157667	-	-	-	-	-	-	0	0	0	0	0	0	0	0	0	1
RA399	Hypocysta	irius		-	-	MH157642	MH157642	-	XMH157674	-	-	-	-	-	-	0	0	0	0	0	0	0	0	0	1
NW163-3	Hypocysta	isis		-	-	MH157643	MH157643	-	MH157666	-	-	-	-	-	-	0	0	0	0	0	0	0	0	0	1
UK1-10	Hypocysta	metirius		-	-	MH157645	MH157645	-	MH157691	-	-	-	-	-	-	0	0	0	0	0	0	0	0	0	1
NW123-5	Hypocysta	pseudirius		-	-	DQ338826	DQ338826	-	DQ338974	GQ357413	-	-	-	EU528440	-	0	0	0	0	0	0	0	0	0	1
NW81-1	Hypolimnas	alimena		MG886874	MG886975	AY788633	AY788633	-	AY788752	MG887042	-	MG887137	MG887226	MG887332	AY788513	0	0	0	0	0	0	0	0	1	1
UMKL-JJW0210	Hypolimnas	anomala		-	-	KF226469	-	-	-	-	-	-	-	-	-	0	0	0	0	0	0	0	0	1	0
NW68-8	Hypolimnas	anthedon		MG886900	MG886993	AY788634	AY788634	-	AY788753	MG887068	-	MG887162	MG887252	MG887359	AY788514	0	0	0	0	0	1	1	0	0	0
11ANIC-07486	Hypolimnas	antilope		-	-	KF405587	-	-	-	-	-	-	-	-	-	0	0	0	0	0	0	0	0	1	1
NW62-6	Hypolimnas	bolina	1	GQ864553	GQ864662	AY090224	AY090224	-	AY090190	GQ864983	GQ865108	GQ865222	GQ865331	GQ865452	AY090156	0	0	0	0	0	0	1	1	1	1
NW80-8	Hypolimnas	deois		-	-	GQ240285	GQ240285	-	MW318035	-	-	-	-	-	GQ240289	0	0	0	0	0	0	0	0	0	1
NW159-2	Hypolimnas	dinarcha		-	-	-	GQ240281	-	GQ240286	-	-	-	-	-	-	0	0	0	0	0	1	0	0	0	0
NW80-5	Hypolimnas	diomea		-	-	GQ240284	GQ240284	-	-	-	-	-	-	-	-	0	0	0	0	0	0	0	0	1	0
NW68-3	Hypolimnas	misippus		MG886947	MG887019	AY788635	AY788635	-	AY788754	MG887109	-	MG887199	MG887303	MG887406	AY788515	0	0	1	0	0	1	1	1	1	0
NW159-5	Hypolimnas	monteironis		MG886953	MG887024	MG887625	GQ240282	-	GQ240287	MG887115	-	MG887205	MG887309	MG887412	MG887519	0	0	0	0	0	1	0	0	0	0
NW80-11	Hypolimnas	pandarus		MG886955	MG887026	AY788636	AY788636	-	AY788755	MG887117	-	MG887207	MG887311	MG887414	AY788516	0	0	0	0	0	0	0	0	1	0
NW159-6	Hypolimnas	salmacis		-	-	-	GQ240283	-	GQ240288	-	-	-	-	-	-	0	0	0	0	0	1	0	0	0	0
NW66-4	Hypolimnas	usambara		MG886974	MG887040	AY788637	AY788637	-	AY788756	MG887136	-	MG887224	MG887330	MG887434	AY788517	0	0	0	0	0	1	0	0	0	0
CP10-07	Hyponephele	cadusia	1	-	-	KR138742	KR138742	-	DQ338989	EU528395	-	-	-	EU528441	DQ338702	0	0	0	1	0	0	0	0	0	0
LOWA177-06	Hyponephele	cadusina		-	-	FJ663611	-	-	-	-	-	-	-	-	-	0	0	0	0	1	0	0	0	0	0
LOWA364-06	Hyponephele	dysdora		-	-	FJ663620	-	-	-	-	-	-	-	-	-	0	0	0	1	0	0	0	0	0	0
LOWA909-07	Hyponephele	germana		-	-	FJ663622	-	-	-	-	-	-	-	-	-	0	0	0	1	0	0	0	0	0	0
LOWA632-06	Hyponephele	glasunovi		-	-	FJ663627	-	-	-	-	-	-	-	-	-	0	0	0	1	0	0	0	0	0	0
LOWA480-06	Hyponephele	haberhaueri		-	-	FJ663630	-	-	-	-	-	-	-	-	-	0	0	0	1	0	0	0	0	0	0
LOWA041-06	Hyponephele	jasavi		-	-	FJ663638	-	-	-	-	-	-	-	-	-	0	0	0	1	0	0	0	0	0	0
LOWA914-08	Hyponephele	korshunovi		-	-	FJ663642	-	-	-	-	-	-	-	-	-	0	0	0	1	0	0	0	0	0	0
EZSPC1212-10	Hyponephele	lupina		-	-	HM901411	-	-	DQ338989	-	-	-	-	-	-	0	0	0	1	1	0	0	0	0	0
NW173-8	Hyponephele	maroccana		-	-	MW318481	MW318481	-	-	MW317823	-	-	-	-	MW318824	0	0	0	1	0	0	0	0	0	0
LOWA500-06	Hyponephele	maureri		-	-	FJ663653	-	-	-	-	-	-	-	-	-	0	0	0	1	0	0	0	0	0	0
LOWA420-06	Hyponephele	naubidensis		-	-	FJ663663	-	-	-	-	-	-	-	-	-	0	0	0	1	0	0	0	0	0	0
LOWA879-07	Hyponephele	pseudokirgisa		-	-	FJ663670	-	-	-	-	-	-	-	-	-	0	0	0	1	0	0	0	0	0	0
CP10-13	Hyponephele	shirazica		-	-	DQ338840	DQ338840	-	DQ338990	GQ357512	-	-	-	GQ357638	DQ338703	0	0	0	1	0	0	0	0	0	0
KA119	Ianussiusa	maso	1	-	-	GQ861947	GQ861947	-	GQ861983	GQ861918	-	-	-	GQ862043	GQ861921	0	0	1	0	0	0	0	0	0	0
UMKL-JJW0217	Idea	hypermnestra		-	-	KF226476	-	-	-	-	-	-	-	-	-	0	0	0	0	0	0	0	0	1	0
NW84-14	Idea	leuconoe	1	-	GQ864663	GQ864778	GQ864778	-	GQ864872	GQ864984	GQ865109	GQ865223	GQ865332	GQ865453	GQ864466	0	0	0	0	0	0	0	0	1	0
DL02-B254	Idea	lynceus		-	-	GU365914	GU365914	-	GU365943	-	-	-	-	-	GU365962	0	0	0	0	0	0	0	1	1	0
GBLN5237-15	Idea	malabarica		-	-	KJ459740	-	-	-	-	-	-	-	-	-	0	0	0	0	0	0	0	1	0	0
SA-3-4	Idea	stolli		-	-	GU365915	GU365915	-	GU365944	-	-	-	-	-	GU365963	0	0	0	0	0	0	0	0	1	0
NP95-Y318	Ideopsis	gaura		-	-	GU365916	GU365916	-	GU365925	-	-	-	-	-	MW318750	0	0	0	0	0	0	0	0	1	1
NP95-Y252	Ideopsis	vulgaris		-	-	GU365918	GU365918	-	GU365927	-	-	-	-	-	-	0	0	0	0	0	0	0	0	1	1
V37	Idioneurula	eremita		-	-	DQ338784	DQ338784	-	DQ338927	-	-	-	-	-	DQ338644	0	0	1	0	0	0	0	0	0	0
NW131-4	Issoria	eugenia	1	GQ864554	GQ864665	DQ922857	DQ922857	-	DQ922889	GQ864986	GQ865111	-	GQ865334	GQ865455	DQ922825	0	0	0	0	1	0	0	0	0	0
NW135-2	Issoria	hanningtoni	1	-	-	DQ922856	DQ922856	-	DQ922888	KY773388	-	-	-	KY773493	DQ922824	0	0	0	0	0	1	0	0	0	0
NW118-22	Issoria	lathonia	1	-	-	DQ922854	DQ922854	-	DQ922886	KY773384	-	-	-	KY773489	DQ922822	0	0	0	1	1	0	0	0	0	0
NW135-3	Issoria	smaragdifera		-	-	DQ922855	DQ922855	-	DQ922887	KY773389	-	-	-	KY773494	DQ922823	0	0	0	0	0	1	0	0	0	0
NW110-2	Janatella	fellula		-	-	EF493947	EF493947	-	EF493997	-	-	-	-	-	EF493890	0	0	1	0	0	0	0	0	0	0
NW148-3	Janatella	hera		-	-	EF493973	EF493973	-	EF494032	-	-	-	-	-	EF493925	0	0	1	0	0	0	0	0	0	0
NW85-16	Janatella	leucodesma	1	GQ864555	GQ864666	AY788641	AY788641	-	AY788761	-	-	GQ865225	-	GQ865456	AY788521	0	0	1	0	0	0	0	0	0	0
CP06-94	Junea	dorinda		-	-	-	DQ338850	-	DQ339001	GQ357476	-	-	-	GQ357605	DQ338713	0	0	1	0	0	0	0	0	0	0
NW29-3	Junonia	almana	1	-	MW318289	EU053289	EU053289	-	EU053325	MW317829	-	-	-	-	EU053362	0	0	0	0	0	0	0	1	1	0
NW139-1	Junonia	ansorgei		-	-	EU053290	EU053290	-	EU053326	-	-	-	-	-	EU053363	0	0	0	0	0	1	0	0	0	0
NW114-11	Junonia	artaxia		-	-	AY788642	AY788642	-	AY788762	-	-	-	-	-	AY788522	0	0	0	0	0	1	0	0	0	0
NW131-9	Junonia	atlites		-	-	EU053291	EU053291	-	EU053327	-	-	-	-	-	EU053364	0	0	0	0	0	0	0	1	1	0
NW38-18	Junonia	coenia	1	-	KM013160	AY248777	AY248777	-	EU053331	KM013294	-	KM013252	KM013232	-	EU053368	1	1	0	0	0	0	0	0	0	0
NW114-8	Junonia	cymodoce	1	-	MW318249	AY788652	AY788652	-	AY788771	MW317775	-	MW317335	MW318933	-	AY788531	0	0	0	0	0	1	0	0	0	0
GBLN0442-06	Junonia	erigone		-	-	AY788644	AY788644	-	-	-	-	-	-	-	-	0	0	0	0	0	0	0	0	1	1
NW84-15	Junonia	evarete		-	-	EU053299	EU053299	-	EU053336	-	-	-	-	-	EU053373	0	0	1	0	0	0	0	0	0	0
UK4-14	Junonia	genoveva		-	-	JQ430728	JQ430728	-	MW318080	-	-	-	-	-	MW318863	0	0	1	0	0	0	0	0	0	0
NW83-2	Junonia	gregorii		-	-	EU053301	EU053301	-	EU053338	-	-	-	-	-	EU053375	0	0	0	0	0	1	0	0	0	0
NW33-2	Junonia	hedonia		-	-	EU053302	EU053302	-	EU053339	-	-	-	-	-	EU053376	0	0	0	0	0	0	0	0	1	1
NW88-12	Junonia	hierta		-	-	EU053307	EU053307	-	EU053344	MW317831	-	MW317390	MW318951	-	EU053381	0	0	0	0	0	1	1	1	1	0
NW68-17	Junonia	iphita		-	-	AY090225	AY090225	-	AY090191	-	-	-	-	-	AY090157	0	0	0	0	0	0	0	1	1	0
NW101-15	Junonia	lemonias	1	-	MW318246	EU053308	EU053308	-	EU053345	MW317769	-	MW317331	MW318932	-	EU053382	0	0	0	0	1	0	0	1	1	0
NW83-11	Junonia	natalica		-	-	EU053312	EU053312	-	EU053349	-	-	-	-	-	EU053386	0	0	0	0	0	1	0	0	0	0
NW68-1	Junonia	oenone	1	EU141277	EU141332	AY788646	AY788646	EU141467	AY788765	EU141510	EU141569	EU141633	EU141689	EU141410	AY788525	0	0	0	0	0	1	1	0	0	0
NW29-1	Junonia	orithya		-	-	EU053314	EU053314	-	EU053351	MW317828	-	MW317382	MW318949	-	EU053388	0	0	0	0	0	1	1	1	1	1
UK10-1	Junonia	rhadama		-	-	MW318482	MW318482	-	MW318076	-	-	-	-	-	MW318860	0	0	0	0	0	0	1	0	0	0
NW83-10	Junonia	sophia		-	-	AY788647	AY788647	-	AY788766	-	-	-	-	-	AY788526	0	0	0	0	0	1	0	0	0	0
NW82-14	Junonia	terea		-	-	EU053317	EU053317	-	EU053354	-	-	-	-	-	EU053391	0	0	0	0	0	1	0	0	0	0
NW95-15	Junonia	touhilimasa		-	-	AY788649	AY788649	-	AY788768	-	-	-	-	-	AY788528	0	0	0	0	0	1	0	0	0	0
NN07	Junonia	vestina		-	-	JQ430721	JQ430721	-	-	-	-	-	-	-	-	0	0	1	0	0	0	0	0	0	0
NW99-1	Junonia	villida		-	-	EU053321	EU053321	-	EU053358	MW317832	-	MW317391	MW318952	-	EU053395	0	0	0	0	0	0	0	0	0	1
NW83-4	Junonia	westermanni	1	-	MW318296	EU053320	EU053320	-	EU053357	MW317830	-	MW317389	MW318950	-	EU053394	0	0	0	0	0	1	0	0	0	0
NW85-15	Kallima	inachus		-	-	AY788650	AY788650	-	AY788769	-	-	-	-	-	AY788529	0	0	0	0	1	0	0	0	1	0
NW62-8	Kallima	paralekta	1	EU141272	EU141326	AY090229	AY090229	EU141473	AY090197	EU141504	EU141563	EU141627	-	EU141404	AY090163	0	0	0	0	0	0	0	0	1	0
NW96-8	Kallimoides	rumia	1	GQ864556	GQ864667	AY788651	AY788651	-	AY788770	GQ864987	GQ865112	GQ865226	GQ865335	GQ865457	AY788530	0	0	0	0	0	1	0	0	0	0
NW164-1	Kaniska	canace	1	MW318124	MW318274	FJ639397	FJ639397	-	FJ639493	FJ639529	MW317652	MW317361	-	FJ639584	FJ639395	0	0	0	0	1	0	0	1	1	0
NW166-10	Karanasa	bolorica		-	-	GQ357246	GQ357246	-	GQ357312	GQ357504	-	-	-	GQ357630	GQ357380	0	0	0	0	1	0	0	0	0	0
LOWA638-06	Karanasa	decolorata		-	-	FJ663690	-	-	-	-	-	-	-	-	-	0	0	0	0	1	0	0	0	0	0
LOWA728-06	Karanasa	kasakstana		-	-	FJ663691	-	-	-	-	-	-	-	-	-	0	0	0	0	1	0	0	0	0	0
LOWA723-06	Karanasa	kirgizorum		-	-	FJ663692	-	-	-	-	-	-	-	-	-	0	0	0	0	1	0	0	0	0	0
LOWA637-06	Karanasa	maureri		-	-	FJ663696	-	-	-	-	-	-	-	-	-	0	0	0	0	1	0	0	0	0	0
CP-AC23-32	Karanasa	pamira	1	-	-	KR138747	KR138747	-	DQ339025	GQ357505	-	-	-	GQ357631	DQ338734	0	0	0	0	1	0	0	0	0	0
CP10-08	Kirinia	climene	1	-	-	GQ357184	GQ357184	-	GQ357252	GQ357386	-	-	-	GQ357514	GQ357318	0	0	0	1	0	0	0	0	0	0
CP10-09	Kirinia	roxelana	1	-	-	DQ338767	DQ338767	-	DQ338908	GQ357387	-	-	-	GQ357515	DQ338615	0	0	0	1	0	0	0	0	0	0
NW103-16	Lachnoptera	anticlia	1	GQ864557	GQ864668	GQ864781	GQ864781	-	GQ864875	GQ864988	GQ865113	GQ865227	GQ865336	GQ865458	GQ864469	0	0	0	0	0	1	0	0	0	0
PM16-01	Athyma	lyncides	1	MG741854	MW318302	MG741108	MG741108	-	MG741709	MG741580	-	MG741484	MG741254	MG741221	MG741942	0	0	0	0	0	0	0	0	1	0
PNG-1-10	Lamprolenis	nitida		-	-	DQ338827	DQ338827	-	DQ338975	-	-	-	-	-	-	0	0	0	0	0	0	0	0	0	1
NP95-Y308	Laringa	castelnaui	1	-	GQ864669	GQ864782	GQ864782	-	GQ864876	GQ864989	GQ865114	GQ865228	GQ865337	GQ865459	GQ864470	0	0	0	0	0	0	0	1	1	0
JL7-7	Lasiommata	maera		-	-	MN752727	MN752727	-	-	-	-	-	-	-	DQ176328	0	0	0	1	1	0	0	0	0	0
EW24-23	Lasiommata	megera	1	-	-	DQ176351	DQ176351	-	GQ357253	GQ357388	-	-	-	GQ357516	DQ176326	0	0	0	1	0	0	0	0	0	0
NW140-14	Lasiommata	menava		-	-	MW318483	-	-	-	-	-	-	-	-	-	0	0	0	1	0	0	0	0	0	0
EW24-21	Lasiommata	petropolitana		-	-	DQ176352	DQ176352	-	-	-	-	-	-	-	DQ176327	0	0	0	1	1	0	0	0	0	0
MABUT054-10	Lasiommata	schakra		-	-	HQ990372	-	-	-	-	-	-	-	-	-	0	0	0	0	1	0	0	0	0	0
CP04-36	Lasiophila	cirta	1	-	-	DQ338851	DQ338851	-	DQ339002	GQ357477	-	-	-	GQ357606	DQ338714	0	0	1	0	0	0	0	0	0	0
PE-5-5	Lasiophila	piscina		-	-	DQ338852	DQ338852	-	DQ339003	-	-	-	-	-	-	0	0	1	0	0	0	0	0	0	0
BOPM127-12	Lasippa	heliodore		-	-	KF226508	-	-	-	-	-	-	-	-	-	0	0	0	0	0	0	0	0	1	0
NW17808	Lasippa	neriphus	1	MG741839	MG741860	MG741098	MG741098	MG741743	MG741699	MG741574	MG741509	MG741477	MG741252	MG741216	MG741932	0	0	0	0	0	0	0	0	1	0
BOPM262-12	Lasippa	tiga		-	-	KF226510	-	-	-	-	-	-	-	-	-	0	0	0	0	0	0	0	0	1	0
NW100-13	Lebadea	martha	1	MG741813	GQ864671	GQ864784	GQ864784	MG741730	GQ864878	GQ864991	GQ865116	GQ865230	GQ865339	GQ865460	GQ864472	0	0	0	0	0	0	0	0	1	0
SPM049	Lelecella	limenitoides		-	-	GQ923015	GQ923015	-	GQ923065	HQ291190	MW317679	-	-	-	-	0	0	0	0	1	0	0	0	0	0
GBLN1001-07	Lethe	andersoni		-	-	EF545699	-	-	-	-	-	-	-	-	-	0	0	0	0	1	0	0	0	0	0
UMKL-JJW0404	Lethe	confusa		-	-	KF226515	-	-	-	-	-	-	-	-	-	0	0	0	0	1	0	0	0	1	0
GBLN5006-14	Lethe	diana		-	-	JX185824	JX185824	-	-	-	-	-	-	-	-	0	0	0	0	1	0	0	0	0	0
EW25-20	Lethe	europa		-	-	MW318484	-	-	MW317890	-	-	-	-	-	-	0	0	0	0	1	0	0	1	1	0
GBLN923-07	Lethe	kansa		-	-	EF597536	-	-	-	-	-	-	-	-	-	0	0	0	0	0	0	0	0	1	0
NW121-15	Lethe	manthara		-	-	MW318485	MW318485	-	-	-	-	-	-	-	-	0	0	0	0	0	0	0	0	1	0
GBLN5007-14	Lethe	marginalis		-	-	JX185825	JX185825	-	-	-	-	-	-	-	-	0	0	0	0	1	0	0	0	0	0
NW101-8	Lethe	mekara		-	-	MW318486	MW318486	-	MW317954	-	-	-	-	-	-	0	0	0	0	1	0	0	0	1	0
NW121-17	Lethe	minerva	1	EU141264	EU141309	DQ338768	DQ338768	-	DQ338909	EU141492	EU141546	EU141611	EU141673	EU141387	DQ338616	0	0	0	0	0	0	0	0	1	0
GBLN4295-14	Lethe	sicelis		-	-	AB855980	AB855980	-	-	-	-	-	-	-	-	0	0	0	0	1	0	0	0	0	0
GBLN1000-07	Lethe	syrcis		-	-	EF545700	-	-	-	-	-	-	-	-	-	0	0	0	0	1	0	0	0	0	0
MABUT303-12	Lethe	verma		-	-	KC158412	-	-	-	-	-	-	-	-	-	0	0	0	0	1	0	0	0	1	0
UMKL-JJW0242	Lexias	dirtea		-	-	KF226517	-	-	-	-	-	-	-	-	-	0	0	0	0	0	0	0	0	1	0
NW135-1	Lexias	pardalis	1	MG741832	GQ864672	GQ864785	GQ864785	-	GQ864879	GQ864992	GQ865117	GQ865231	MG741245	GQ865461	GQ864473	0	0	0	0	0	0	0	0	1	0
NW71-1	Libythea	celtis	1	-	EU141340	AY090198	AY090198	EU141437	AY090164	EU141517	EU141577	EU141641	EU141696	EU141418	AY090131	0	0	0	1	1	0	0	1	1	1
JM15-2	Libythea	lepita		-	MW318225	MW318492	-	-	-	MW317733	-	-	-	MW317466	-	0	0	0	0	0	0	0	1	1	0
JM15-10	Libythea	collenettei		-	-	MW318489	-	-	MW317904	-	-	-	-	-	-	0	0	0	0	0	0	0	0	1	0
MFB-10-P120	Libythea	geoffroy	1	-	MW318243	MW318490	MW318490	-	MW317952	-	-	MW317328	-	MW317502	MW318748	0	0	0	0	0	0	0	0	1	1
JM15-13	Libythea	labdaca	1	-	MW318224	MW318491	MW318491	-	MW317906	MW317732	-	MW317320	-	MW317465	MW318718	0	0	0	0	0	1	0	0	0	0
JM15-9	Libythea	myrrha		-	-	-	-	-	-	MW317734	-	-	-	-	-	0	0	0	0	0	0	0	1	1	0
NW162-5	Libytheana	carinenta	1	-	GQ864673	GQ864786	GQ864786	-	GQ864880	-	GQ865118	-	-	GQ865462	GQ864474	0	1	1	0	0	0	0	0	0	0
JM15-4	Libytheana	fulvescens		-	-	MW318487	-	-	-	-	-	-	-	-	-	0	0	1	0	0	0	0	0	0	0
NW156-19	Libytheana	motya		-	-	MW318488	MW318488	-	-	-	-	-	-	-	-	0	0	1	0	0	0	0	0	0	0
NW152-15	Libytheana	terena	1	-	EU141319	EU141364	EU141364	EU141472	EU136671	-	EU141556	-	EU141682	EU141397	EU141245	0	0	1	0	0	0	0	0	0	0
SPM023	Limenitis	amphyssa	1	-	-	DQ205104	DQ205104	-	DQ208216	HQ291206	HQ291219	-	-	HQ291258	GQ985327	0	0	0	0	1	0	0	0	0	0
SPM001	Limenitis	archippus	1	-	-	DQ205122	DQ205122	-	DQ208217	HQ291194	HQ291220	-	-	HQ291247	GQ985317	1	1	0	0	0	0	0	0	0	0
SPM018	Limenitis	arthemis		-	-	DQ205110	DQ205110	-	DQ208215	HQ291197	HQ291216	-	-	HQ291250	GQ985320	1	1	0	0	0	0	0	0	0	0
SPM029	Limenitis	camilla	1	-	-	DQ205111	DQ205111	-	DQ208220	HQ291201	HQ291221	-	-	HQ291253	GQ985323	0	0	0	1	1	0	0	0	0	0
JM3-9	Limenitis	ciocolatina	1	MG741811	-	MG741055	MG741055	-	MG741657	MG741549	-	MW317321	MG741239	-	MG741894	0	0	0	1	0	0	0	0	0	0
PM16-18	Limenitis	disjuncta	1	MW318148	MW318306	MG741115	MG741115	-	MG741716	MG741586	-	MG741487	MW318955	-	MG741949	0	0	0	0	1	0	0	0	0	0
SPM036	Limenitis	doerriesi		-	-	DQ205116	DQ205116	-	DQ208221	-	-	-	-	-	-	0	0	0	0	1	0	0	0	0	0
JL13-17	Limenitis	glorifica	1	MG741807	MW318220	MG741033	MG741033	MG741726	MG741635	MG741528	-	MW317318	MG741235	-	MG741890	0	0	0	0	1	0	0	0	0	0
SPM025	Limenitis	helmanni	1	-	-	DQ205119	DQ205119	-	DQ208223	HQ291202	HQ291223	-	-	HQ291254	GQ985324	0	0	0	0	1	0	0	0	0	0
SPM027	Limenitis	homeyeri		-	-	DQ205118	DQ205118	-	DQ208224	HQ291203	HQ291224	-	-	HQ291255	-	0	0	0	0	1	0	0	0	0	0
MABUT294-12	Limenitis	lepechini		-	-	KC158421	-	-	-	-	-	-	-	-	-	0	0	0	1	0	0	0	0	0	0
SPM004	Limenitis	lorquini		-	-	DQ205106	DQ205106	-	DQ208225	HQ291198	HQ291225	-	-	-	GQ985321	1	0	0	0	0	0	0	0	0	0
NW167-12	Limenitis	mimica		-	MW318279	MG741095	MG741095	-	MG741696	MG741572	-	MG741475	MW318947	-	MG741929	0	0	0	0	1	0	0	0	0	0
SPM024	Limenitis	moltrechti	1	-	-	DQ205127	DQ205127	-	DQ208226	HQ291205	HQ291226	-	-	HQ291257	GQ985326	0	0	0	0	1	0	0	0	0	0
SPM031	Limenitis	populi	1	-	-	DQ205105	DQ205105	-	DQ208227	HQ291204	HQ291227	-	-	HQ291256	GQ985325	0	0	0	1	1	0	0	0	0	0
NW157-7	Limenitis	recurva	1	MW318114	MW318263	MG741091	MG741091	-	MG741692	MG741569	-	MG741472	MW318941	MW317532	MG741926	0	0	0	0	1	0	0	0	0	0
GBLN0605-06	Limenitis	staudingeri		-	-	DQ205102	DQ205102	-	-	-	-	-	-	-	-	1	1	0	0	0	0	0	0	0	0
PM16-20	Limenitis	sulpitia		-	-	MW318493	-	-	MW318043	-	-	-	-	-	MW318841	0	0	0	0	1	0	0	0	0	0
SPM006	Limenitis	weidemeyerii	1	-	-	DQ205101	DQ205101	-	DQ208229	HQ291199	HQ291228	-	-	HQ291251	GQ985322	1	0	0	0	0	0	0	0	0	0
KA-P401	Lohora	inga		-	MW318231	MW318499	MW318499	-	MW317928	-	-	-	MW318917	MW317483	MW318733	0	0	0	0	0	0	0	0	1	0
KA-P823	Lohora	erna		-	-	MW318496	MW318496	-	-	-	-	-	-	-	-	0	0	0	0	0	0	0	0	1	0
UK5-2	Lohora	imitatrix	1	MW318153	-	MW318498	MW318498	-	MW318085	MW317848	-	-	MW318960	MW317588	MW318867	0	0	0	0	0	0	0	0	1	0
KA-P898	Lohora	dinon		-	-	MW318495	-	-	-	-	-	-	-	-	-	0	0	0	0	0	0	0	0	1	0
NW118-20	Lohora	sp		-	-	MW318502	MW318502	-	-	-	-	-	-	-	-	0	0	0	0	0	0	0	0	1	0
UK5-1	Lohora	dexamenus		-	-	-	MW318494	-	MW318082	MW317845	-	-	-	-	-	0	0	0	0	0	0	0	0	1	0
UK5-8	Lohora	transiens	1	MW318157	-	HM240584	HM240584	-	HM240672	MW317852	-	-	MW318963	MW317592	HM240733	0	0	0	0	0	0	0	0	1	0
KA-P896	Lohora	haasei		-	-	MW318497	MW318497	-	-	-	-	-	MW318926	-	MW318740	0	0	0	0	0	0	0	0	1	0
JM15-12	Lohora	sp		-	-	MW318501	-	-	MW317905	-	-	-	-	MW317464	MW318717	0	0	0	0	0	0	0	0	1	0
KA-P897	Lohora	unipupillata		-	-	MW318504	MW318504	-	-	-	-	-	-	-	-	0	0	0	0	0	0	0	0	1	0
UK5-5	Lohora	ophthalmicus		MW318155	-	MW318500	MW318500	-	MW318087	MW317850	-	-	MW318961	MW317590	MW318869	0	0	0	0	0	0	0	0	1	0
UK5-23	Lohora	susah	1	MW318154	-	MW318503	MW318503	-	MW318086	MW317849	-	-	-	MW317589	MW318868	0	0	0	0	0	0	0	0	1	0
NW169-5	Lohora	hypnus		MW318137	-	MW086254	MW086254	-	MW086193	MW317816	-	-	-	MW317560	-	0	0	0	0	0	0	0	0	1	0
UK5-7	Lohora	tanuki	1	MW318156	-	HM240583	HM240583	-	HM240671	MW317851	-	-	MW318962	MW317591	HM240732	0	0	0	0	0	0	0	0	1	0
EW3-6	Lopinga	achine	1	-	-	DQ338769	DQ338769	-	DQ338910	GQ357389	-	-	-	GQ357517	DQ338617	0	0	0	1	1	0	0	0	0	0
JL13-23	Lasiommata	deidamia		-	-	MN752726	MN752726	-	JX185962	-	-	-	-	-	-	0	0	0	0	1	0	0	0	0	0
CB12-12	Loxerebia	phyllis?		-	-	KR138718	-	-	-	KR138982	-	-	-	KR138863	KR139090	0	0	0	0	1	0	0	0	0	0
CP16-06	Loxerebia	saxicola	1	-	-	GQ357214	GQ357214	-	GQ357283	GQ357451	-	-	-	GQ357580	GQ357347	0	0	0	0	1	0	0	0	0	0
NW152-7	Lucinia	cadma	1	-	GQ864674	GQ864787	GQ864787	-	GQ864881	GQ864993	GQ865119	GQ865232	GQ865340	GQ865463	GQ864475	0	0	1	0	0	0	0	0	0	0
RB241	Lycorea	cleobaea		-	-	DQ157550	DQ157550	-	DQ177996	-	-	-	-	-	MW318855	0	0	1	0	0	0	0	0	0	0
NW122-19	Lycorea	cleobaea	1	-	GQ864675	GQ864788	GQ864788	-	GQ864882	GQ864994	GQ865120	GQ865233	GQ865341	GQ865464	GQ864476	0	0	1	0	0	0	0	0	0	0
B-17-37	Lycorea	ilione		-	-	GQ864780	GQ864780	-	GQ864874	-	-	-	-	-	GQ864468	0	0	1	0	0	0	0	0	0	0
KA205	Lymanopoda	acraeida		-	-	GQ861922	GQ861922	-	GQ861984	GQ861920	-	-	-	GQ862022	GQ861835	0	0	1	0	0	0	0	0	0	0
KA136	Lymanopoda	affineola		-	-	GQ861923	GQ861923	-	GQ861979	-	-	-	-	-	-	0	0	1	0	0	0	0	0	0	0
KA54	Lymanopoda	albocincta	1	-	-	GQ861924	GQ861924	-	GQ861997	GQ861919	-	-	-	GQ862023	GQ861836	0	0	1	0	0	0	0	0	0	0
KA193	Lymanopoda	albomaculata	1	-	-	GQ861925	GQ861925	-	GQ862013	GQ861877	-	-	-	GQ862024	GQ861837	0	0	1	0	0	0	0	0	0	0
KA49	Lymanopoda	altis		-	-	GQ861926	GQ861926	-	GQ862020	GQ861878	-	-	-	GQ862025	GQ861838	0	0	1	0	0	0	0	0	0	0
KA104	Lymanopoda	apulia		-	-	GQ861928	GQ861928	-	GQ861986	GQ861880	-	-	-	GQ862027	-	0	0	1	0	0	0	0	0	0	0
KA217	Lymanopoda	araneola		-	-	GQ861929	GQ861929	-	GQ862068	GQ861881	-	-	-	GQ862028	GQ861839	0	0	1	0	0	0	0	0	0	0
KA98	Lymanopoda	caeruleata	1	-	-	GQ861930	GQ861930	-	GQ862014	GQ861882	-	-	-	GQ862029	GQ861840	0	0	1	0	0	0	0	0	0	0
KA176	Lymanopoda	caracara	1	-	-	GQ861931	GQ861931	-	GQ861982	GQ861883	-	-	-	GQ862030	GQ861841	0	0	1	0	0	0	0	0	0	0
KA106	Lymanopoda	caucana		-	-	GQ861932	GQ861932	-	GQ861975	-	-	-	-	GQ862031	GQ861842	0	0	1	0	0	0	0	0	0	0
CP04-22	Lymanopoda	caudalis	1	-	-	GQ357232	GQ357232	-	GQ357298	GQ357478	-	-	-	GQ357607	GQ357365	0	0	1	0	0	0	0	0	0	0
KA101	Lymanopoda	confusa		-	-	GQ861934	GQ861934	-	GQ861991	GQ861885	-	-	-	GQ862033	GQ861844	0	0	1	0	0	0	0	0	0	0
KA31	Lymanopoda	dietzi		-	-	GQ861938	GQ861938	-	GQ862008	GQ861889	-	-	-	GQ862037	GQ861847	0	0	1	0	0	0	0	0	0	0
KA85	Lymanopoda	eubagioides		-	-	GQ861940	GQ861940	-	GQ862021	GQ861891	-	-	-	-	GQ861848	0	0	1	0	0	0	0	0	0	0
KA84	Lymanopoda	euopis	1	-	-	GQ861941	GQ861941	-	GQ861977	GQ861892	-	-	-	GQ862039	GQ861849	0	0	1	0	0	0	0	0	0	0
KA60	Lymanopoda	excisa		-	-	GQ861942	GQ861942	-	GQ862002	GQ861893	-	-	-	GQ862040	-	0	0	1	0	0	0	0	0	0	0
KA207	Lymanopoda	ferruginosa		-	-	GQ861943	GQ861943	-	GQ862069	GQ861894	-	-	-	GQ862041	GQ861850	0	0	1	0	0	0	0	0	0	0
KA66	Lymanopoda	hazelana		-	-	GQ861944	GQ861944	-	GQ862000	GQ861895	-	-	-	-	GQ861851	0	0	1	0	0	0	0	0	0	0
KA137	Lymanopoda	hyagnis		-	-	GQ861946	GQ861946	-	GQ861989	-	-	-	-	-	-	0	0	1	0	0	0	0	0	0	0
KA184	Lymanopoda	inde		-	-	GQ861948	GQ861948	-	GQ861973	-	-	-	-	GQ862044	GQ861853	0	0	1	0	0	0	0	0	0	0
KA95	Lymanopoda	ionius		-	-	GQ861949	GQ861949	-	GQ861978	GQ861897	-	-	-	GQ862045	GQ861854	0	0	1	0	0	0	0	0	0	0
KA62	Lymanopoda	labda		-	-	GQ861950	GQ861950	-	GQ862010	-	-	-	-	GQ862047	GQ861855	0	0	1	0	0	0	0	0	0	0
KA146	Lymanopoda	lecromi		-	-	GQ861951	GQ861951	-	GQ861999	GQ861899	-	-	-	GQ862049	GQ861857	0	0	1	0	0	0	0	0	0	0
KA199	Lymanopoda	magna	1	-	-	GQ861952	GQ861952	-	GQ862018	GQ861900	-	-	-	GQ862050	GQ861858	0	0	1	0	0	0	0	0	0	0
KA160	Lymanopoda	marianna		-	-	GQ861953	GQ861953	-	GQ862019	GQ861901	-	-	-	GQ862051	GQ861859	0	0	1	0	0	0	0	0	0	0
KA139	Lymanopoda	melia		-	-	GQ861955	GQ861955	-	GQ861974	-	-	-	-	GQ862046	-	0	0	1	0	0	0	0	0	0	0
KA64	Lymanopoda	nadia	1	-	-	GQ861956	GQ861956	-	GQ862003	GQ861903	-	-	-	GQ862053	GQ861861	0	0	1	0	0	0	0	0	0	0
KA58	Lymanopoda	nivea		-	-	GQ861957	GQ861957	-	GQ861995	GQ861904	-	-	-	GQ862054	GQ861862	0	0	1	0	0	0	0	0	0	0
KA46	Lymanopoda	obsoleta	1	-	-	GQ861959	GQ861959	-	GQ861992	GQ861905	-	-	-	GQ862055	GQ861863	0	0	1	0	0	0	0	0	0	0
KA56	Lymanopoda	panacea		-	-	GQ861962	GQ861962	-	GQ861994	GQ861908	-	-	-	GQ862059	GQ861866	0	0	1	0	0	0	0	0	0	0
KA110	Lymanopoda	pieridina	1	-	-	GQ861963	GQ861963	-	GQ862001	GQ861909	-	-	-	GQ862060	GQ861867	0	0	1	0	0	0	0	0	0	0
KA200	Lymanopoda	prusia	1	-	-	GQ861964	GQ861964	-	GQ862016	GQ861910	-	-	-	GQ862061	GQ861868	0	0	1	0	0	0	0	0	0	0
CP03-33	Lymanopoda	rana		-	-	DQ338853	DQ338853	-	DQ339004	GQ357479	-	-	-	GQ357608	DQ338715	0	0	1	0	0	0	0	0	0	0
KA161	Lymanopoda	samius	1	-	-	GQ861966	GQ861966	-	GQ862012	GQ861912	-	-	-	GQ862063	GQ861870	0	0	1	0	0	0	0	0	0	0
KA87	Lymanopoda	shefteli		-	-	GQ861967	GQ861967	-	GQ862009	GQ861913	-	-	-	GQ862064	-	0	0	1	0	0	0	0	0	0	0
KA170	Lymanopoda	sp.1		-	-	GQ861945	GQ861945	-	GQ861981	GQ861896	-	-	-	GQ862042	GQ861852	0	0	1	0	0	0	0	0	0	0
KA111	Lymanopoda	tolima		-	-	GQ861968	GQ861968	-	GQ861980	GQ861914	-	-	-	-	GQ861871	0	0	1	0	0	0	0	0	0	0
KA226	Lymanopoda	umbratilis		-	-	GQ861970	GQ861970	-	GQ862070	GQ861916	-	-	-	GQ862066	GQ861873	0	0	1	0	0	0	0	0	0	0
KA181	Lymanopoda	venosa		-	-	GQ861971	GQ861971	-	GQ861976	-	-	-	-	-	-	0	0	1	0	0	0	0	0	0	0
KA115	Lymanopoda	vivienteni	1	-	-	GQ861972	GQ861972	-	GQ861993	GQ861917	-	-	-	GQ862067	GQ861874	0	0	1	0	0	0	0	0	0	0
CP01-18	Magneuptychia	fugitiva	1	-	-	GU205845	GU205845	-	GU205901	GU205958	-	-	-	GU206017	GU206078	0	0	1	0	0	0	0	0	0	0
CP02-27	Magneuptychia	harpyia	1	-	MW318196	GU205846	GU205846	-	GU205902	GU205959	-	-	-	GU206018	GU206079	0	0	1	0	0	0	0	0	0	0
PM14-25	Magneuptychia	iris		-	-	MW318505	MW318505	-	-	MW317840	-	-	-	-	-	0	0	1	0	0	0	0	0	0	0
CP01-36	Magneuptychia	moderata	1	-	KM013144	GU205847	GU205847	-	GU205903	GU205960	KM013265	-	-	GU206019	GU206080	0	0	1	0	0	0	0	0	0	0
CP01-32	Magneuptychia	ocypete		-	MW318193	GU205848	-	-	GU205904	GU205961	MW317608	-	-	GU206020	GU206081	0	0	1	0	0	0	0	0	0	0
CP02-41	Magneuptychia	pallema	1	-	MW318198	GU205849	GU205849	-	GU205905	GU205962	MW317611	-	-	GU206021	GU206082	0	0	1	0	0	0	0	0	0	0
CP02-12	Magneuptychia	spn2	1	-	MW318195	GU205850	-	-	GU205906	GU205963	MW317610	-	-	GU206022	GU206083	0	0	1	0	0	0	0	0	0	0
CP01-91	Magneuptychia	spn4		-	-	DQ338584	DQ338584	-	DQ338947	-	-	-	-	GQ357568	DQ338664	0	0	1	0	0	0	0	0	0	0
NW122-6	Mallika	jacksoni	1	GQ864561	GQ864676	AY788653	-	-	AY788772	-	-	GQ865234	GQ865342	GQ865465	AY788532	0	0	0	0	0	1	0	0	0	0
EW11-1	Manataria	hercyna	1	-	-	AY218244	AY218244	-	AY218264	EU528396	-	EU528353	-	EU528442	AY218282	0	0	1	0	0	0	0	0	0	0
CP03-63	Manerebia	cyclopina	1	-	-	DQ338785	DQ338785	-	DQ338928	EU528397	-	EU528354	-	EU528443	GQ864477	0	0	1	0	0	0	0	0	0	0
E-39-09	Manerebia	inderena		-	-	DQ338786	DQ338786	-	DQ338929	-	-	-	-	-	DQ338646	0	0	1	0	0	0	0	0	0	0
CP04-23	Manerebia	lisa	1	-	-	GQ357233	GQ357233	-	GQ357299	GQ357480	-	-	-	GQ357609	GQ357366	0	0	1	0	0	0	0	0	0	0
GBLN5352-15	Maniola	chia		-	-	KP032335	-	-	-	-	-	-	-	-	-	0	0	0	1	0	0	0	0	0	0
GBLN5325-15	Maniola	cypricola		-	-	KP032256	-	-	-	-	-	-	-	-	-	0	0	0	1	0	0	0	0	0	0
GBLN5371-15	Maniola	halicarnassus		-	-	KP032313	-	-	-	-	-	-	-	-	-	0	0	0	1	0	0	0	0	0	0
EW4-5	Maniola	jurtina	1	EU141256	EU141298	AY090214	AY090214	-	AY090180	EU141481	EU141534	EU141599	EU141662	EU141376	KR139116	0	0	0	1	0	0	0	0	0	0
GBLN5389-15	Maniola	megala		-	-	KP032326	-	-	-	-	-	-	-	-	-	0	0	0	1	0	0	0	0	0	0
GBLN5426-15	Maniola	nurag		-	-	KP032265	-	-	-	-	-	-	-	-	-	0	0	0	1	0	0	0	0	0	0
CP10-14	Maniola	telmessia		-	-	GQ357220	GQ357220	-	KP032564	GQ357459	-	-	-	GQ357589	KP032506	0	0	0	1	0	0	0	0	0	0
LEP-04188	Marpesia	berania		-	-	MW318506	-	-	-	-	-	-	-	-	-	0	0	1	0	0	0	0	0	0	0
NW115-4	Marpesia	chiron	1	MW318098	MW318250	AY788603	AY788603	MW317256	AY788705	MW317776	MW317636	MW317336	-	MW317510	AY788467	0	0	1	0	0	0	0	0	0	0
LEP-04192	Marpesia	corinna		-	-	MW318507	-	-	-	-	-	-	-	-	-	0	0	1	0	0	0	0	0	0	0
LEP-04181	Marpesia	crethon		-	-	MW318508	-	-	-	-	-	-	-	-	-	0	0	1	0	0	0	0	0	0	0
NW152-12	Marpesia	eleuchea	1	EU141267	EU141318	EU141363	EU141363	EU141471	EU136670	EU141498	EU141555	EU141620	EU141681	EU141396	EU141244	0	0	1	0	0	0	0	0	0	0
CP-CI135	Marpesia	furcula		MW318090	MW318213	MW318509	MW318509	MW317231	MW317887	MW317716	MW317621	MW317312	-	MW317446	MW318698	0	0	1	0	0	0	0	0	0	0
LEP-00249	Marpesia	livius		-	-	MW318510	-	-	MW317947	-	-	-	-	-	MW318745	0	0	1	0	0	0	0	0	0	0
LEP-04232	Marpesia	marcella		-	-	MW318511	-	-	MW317949	-	-	-	-	-	MW318747	0	0	1	0	0	0	0	0	0	0
NW115-6	Marpesia	orsilochus	1	MW318099	JN204949	AY788604	AY788604	MW317257	AY788706	JN204995	JN205011	JN205018	-	JN205042	AF246532	0	0	1	0	0	0	0	0	0	0
LEP-04189	Marpesia	petreus		-	-	MW318512	-	-	-	-	-	-	-	-	-	0	0	1	0	0	0	0	0	0	0
LEP-04183	Marpesia	themistocles		-	-	MW318513	-	-	MW317948	-	-	-	-	-	MW318746	0	0	1	0	0	0	0	0	0	0
LEP-04186	Marpesia	tutelina		-	-	MW318514	-	-	-	-	-	-	-	-	-	0	0	1	0	0	0	0	0	0	0
CP07-44	Marpesia	zerynthia	1	KM013313	KM013168	KM012966	KM012966	KM013310	KM013048	KM013302	KM013274	KM013257	-	KM013217	KM013115	0	0	1	0	0	0	0	0	0	0
NW76-6	Mazia	amazonica	1	-	GQ864677	AY788654	AY788654	-	AY788773	GQ864995	-	GQ865235	GQ865343	GQ865466	AY788533	0	0	1	0	0	0	0	0	0	0
CP05-01	Megeuptychia	antonoe		-	MW318205	GU205851	GU205851	-	GU205907	-	MW317615	-	-	GU206023	GU206084	0	0	1	0	0	0	0	0	0	0
CP06-70	Megeuptychia	monopunctata	1	-	MW318207	GU205852	GU205852	-	GU205908	GU205964	MW317616	-	-	GU206024	GU206085	0	0	1	0	0	0	0	0	0	0
CP21-04	Megisto	cymela	1	-	MW318211	GQ357208	GQ357208	-	GQ357277	GQ357439	MW317620	MW317311	-	GQ357569	GQ357341	0	0	1	0	0	0	0	0	0	0
CP15-01	Cissia	rubricata	1	-	-	MW318377	MW318377	-	MW317885	MW317713	-	-	-	MW317444	MW318695	0	0	1	0	0	0	0	0	0	0
VNMB307-08	Melanargia	arge		-	-	GQ200904	-	-	-	-	-	-	-	-	GQ201377	0	0	0	1	0	0	0	0	0	0
VNMB312-08	Melanargia	asiatica		-	-	GQ200912	-	-	-	-	-	-	-	-	-	0	0	0	0	1	0	0	0	0	0
GBLN5110-14	Melanargia	epimede		-	-	JX185826	JX185826	-	-	-	-	-	-	-	-	0	0	0	0	1	0	0	0	0	0
VNMB257-08	Melanargia	evartianae		-	-	GQ200924	-	-	-	-	-	-	-	-	-	0	0	0	1	0	0	0	0	0	0
EW24-17	Melanargia	galathea	1	-	-	DQ338843	DQ338843	-	DQ338993	EU528398	-	-	-	EU528444	DQ338706	0	0	0	1	0	0	0	0	0	0
NW148-13	Melanargia	ganymedes		-	-	MW318515	-	-	MW317987	-	-	-	-	MW317521	-	0	0	0	0	1	0	0	0	0	0
IRANB438-08	Melanargia	grumi		-	-	GQ200867	-	-	-	-	-	-	-	-	-	0	0	0	1	0	0	0	0	0	0
VNMB286-08	Melanargia	halimede		-	-	GQ200961	-	-	-	-	-	-	-	-	-	0	0	0	0	1	0	0	0	0	0
CP10-10	Melanargia	hylata	1	-	-	DQ338844	DQ338844	-	DQ338994	GQ357462	-	-	-	GQ357592	DQ338707	0	0	0	1	0	0	0	0	0	0
EZSPM716-12	Melanargia	ines		-	-	KP870800	-	-	-	-	-	-	-	-	GQ201392	0	0	0	1	0	0	0	0	0	0
NW149-3	Melanargia	lachesis		-	-	GQ357222	GQ357222	-	GQ357289	GQ357463	-	-	-	GQ357593	GQ357354	0	0	0	1	0	0	0	0	0	0
VNMB393-08	Melanargia	larissa		-	-	GQ201058	-	-	-	-	-	-	-	-	GQ201397	0	0	0	1	0	0	0	0	0	0
EZSPC1187-10	Melanargia	occitanica		-	-	HM901387	-	-	-	-	-	-	-	-	GQ201405	0	0	0	1	0	0	0	0	0	0
VNMB544-08	Melanargia	parce		-	-	GQ201130	-	-	-	-	-	-	-	-	-	0	0	0	1	0	0	0	0	0	0
CP-AC23-83	Melanargia	russiae		-	-	DQ338845	DQ338845	-	DQ338995	-	-	-	-	-	DQ338708	0	0	0	1	1	0	0	0	0	0
IRANB440-08	Melanargia	sadjadii		-	-	GQ200888	-	-	-	-	-	-	-	-	-	0	0	0	1	0	0	0	0	0	0
IRANB447-08	Melanargia	teneates		-	-	GQ200893	-	-	-	-	-	-	-	-	-	0	0	0	1	0	0	0	0	0	0
VNMB535-08	Melanargia	titea		-	-	GQ201223	-	-	-	-	-	-	-	-	-	0	0	0	1	0	0	0	0	0	0
NW102-12	Ducarmeia	ansorgei		-	-	MW318404	MW318404	-	MW317955	-	-	-	-	-	MW318752	0	0	0	0	0	1	0	0	0	0
NW66-6	Melanitis	leda	1	EU141275	EU141330	AY090207	AY090207	EU141446	AY090173	EU141508	EU141567	EU141631	EU141687	EU141408	AY090140	0	0	0	1	1	1	1	1	1	1
UMKL-JJW0245	Melanitis	phedima		-	-	KF226523	-	-	-	-	-	-	-	-	-	0	0	0	0	1	0	0	1	1	0
NW121-18	Melanitis	zitenius		-	-	MW318516	MW318516	-	-	-	-	-	-	-	-	0	0	0	0	0	0	0	1	1	0
BOPM522-12	Melanocyma	faunula		-	-	KF226524	-	-	-	-	-	-	-	-	-	0	0	0	0	0	0	0	0	1	0
NW139-5	Melitaea	acraeina		-	-	FJ462229	FJ462229	-	FJ462289	-	-	-	-	-	FJ462164	0	0	0	1	0	0	0	0	0	0
NW103-12	Melitaea	aetherie		-	-	FJ462230	FJ462230	-	FJ462290	-	-	-	-	-	FJ462165	0	0	0	1	0	0	0	0	0	0
AC4-2	Melitaea	ala		-	-	FJ462231	FJ462231	-	FJ462291	-	-	-	-	-	FJ462166	0	0	0	1	1	0	0	0	0	0
NW10-1	Melitaea	ambigua		-	-	AF187736	AF187736	-	FJ462292	MW317773	-	-	-	MW317507	FJ462167	0	0	0	0	1	0	0	0	0	0
NW139-3	Melitaea	ambrisia		-	-	FJ462232	FJ462232	-	FJ462293	-	-	-	-	-	FJ462168	0	0	0	1	0	0	0	0	0	0
NW23-15	Melitaea	amoenula		-	-	AF187737	AF187737	-	FJ462294	-	-	-	-	-	FJ462169	0	0	0	0	1	0	0	0	0	0
NW10-9	Melitaea	arcesia		-	-	AF187741	AF187741	-	FJ462295	-	-	-	-	-	FJ462170	0	0	0	0	1	0	0	0	0	0
NW23-5	Melitaea	arduinna		-	KJ723520	AF187742	AF187742	-	AY788774	-	-	-	-	KJ723580	AY788534	0	0	0	1	0	0	0	0	0	0
NW142-19	Melitaea	asteria		-	-	FJ462233	FJ462233	-	FJ462296	-	-	-	-	-	-	0	0	0	1	0	0	0	0	0	0
NW76-14	Melitaea	athalia		-	-	FJ462234	FJ462234	-	FJ462297	MN752801	-	-	-	MN752767	FJ462171	0	0	0	1	1	0	0	0	0	0
NW15-4	Melitaea	athene		-	-	MW318517	-	-	FJ462298	-	-	-	-	-	FJ462172	0	0	0	0	1	0	0	0	0	0
NW23-2	Melitaea	aurelia		-	-	AF187745	AF187745	-	FJ462299	MN752799	-	-	-	MN752764	FJ462173	0	0	0	1	0	0	0	0	0	0
NW122-11	Melitaea	avinovi		-	-	FJ462235	-	-	FJ462300	-	-	-	-	KJ723581	-	0	0	0	1	0	0	0	0	0	0
NW144-10	Melitaea	bellona		-	-	FJ462236	FJ462236	-	FJ462301	-	-	-	-	-	FJ462174	0	0	0	0	1	0	0	0	0	0
NW69-8	Melitaea	britomartis	1	-	-	AY788655	AY788655	-	AY788775	MN752800	-	-	-	MN752765	AY788535	0	0	0	1	1	0	0	0	0	0
AC3-9	Melitaea	cassandra		-	-	FJ462237	FJ462237	-	FJ462303	-	-	-	-	-	FJ462176	0	0	0	1	0	0	0	0	0	0
NW120-6	Melitaea	casta		-	-	MW318518	MW318518	-	MW317976	-	-	-	-	-	-	0	0	0	1	0	0	0	0	0	0
NW19-15	Melitaea	centralasiae		-	-	AF187751	AF187751	-	FJ462307	-	-	-	-	-	FJ462180	0	0	0	0	1	0	0	0	0	0
AC4-11	Melitaea	chitralensis		-	-	FJ462242	FJ462242	-	FJ462308	-	-	-	-	-	FJ462181	0	0	0	1	0	0	0	0	0	0
NW73-14	Melitaea	cinxia	1	EU141284	EU141342	AY788656	AY788656	-	AY788776	EU141518	EU141579	EU141643	EU141698	EU141420	AY788536	0	0	0	1	1	0	0	0	0	0
JL2-7	Melitaea	collina	1	-	KJ723521	FJ462244	FJ462244	-	FJ462311	-	-	-	-	KJ723582	FJ462183	0	0	0	1	0	0	0	0	0	0
NW85-5	Melitaea	consulis		-	-	FJ462245	FJ462245	-	FJ462312	-	-	-	-	KJ723583	FJ462184	0	0	0	1	0	0	0	0	0	0
NW150-8	Melitaea	deione	1	-	MW318256	MW318519	MW318519	-	MW317988	MW317785	-	-	-	MW317522	MW318779	0	0	0	1	0	0	0	0	0	0
JL3-10	Melitaea	deserticola		-	-	FJ462248	FJ462248	-	FJ462316	-	-	-	-	-	FJ462188	0	0	0	1	0	0	0	0	0	0
NW40-6	Melitaea	diamina		-	-	FJ462278	FJ462278	-	FJ462346	-	-	-	-	-	FJ462218	0	0	0	1	1	0	0	0	0	0
NW17801	Melitaea	didyma	1	-	MN752808	MN752728	MN752728	-	MN752739	MN752798	MN752773	MN752744	-	MN752763	MN752847	0	0	0	1	1	0	0	0	0	0
NW26-1	Melitaea	didymoides		-	-	AF187762	AF187762	-	AY090194	-	-	-	-	-	AY090160	0	0	0	0	1	0	0	0	0	0
AC4-7	Melitaea	elisabethae		-	-	FJ462255	FJ462255	-	FJ462324	-	-	-	-	-	FJ462196	0	0	0	1	0	0	0	0	0	0
NW113-15	Melitaea	enarea		-	-	FJ462256	FJ462256	-	FJ462325	-	-	-	-	-	FJ462197	0	0	0	1	0	0	0	0	0	0
AC3-12	Melitaea	fergana		-	-	FJ462257	FJ462257	-	FJ462326	-	-	-	-	-	FJ462198	0	0	0	1	0	0	0	0	0	0
NW85-4	Melitaea	gina		-	-	FJ462258	FJ462258	-	-	-	-	-	-	-	-	0	0	0	1	0	0	0	0	0	0
NW36-1	Melitaea	infernalis		-	-	FJ462259	-	-	FJ462327	-	-	-	-	-	FJ462199	0	0	0	1	0	0	0	0	0	0
NW17-3	Melitaea	interrupta		-	-	FJ462260	FJ462260	-	FJ462328	-	-	-	-	-	FJ462200	0	0	0	1	0	0	0	0	0	0
GBLN2455-09	Melitaea	jezabel		-	-	EF683670	EF683670	-	-	-	-	-	-	-	-	0	0	0	0	1	0	0	0	0	0
NW26-16	Melitaea	latonigena		-	-	MW318520	MW318520	-	MW318030	-	-	-	-	-	MW318829	0	0	0	1	1	0	0	0	0	0
AC3-11	Melitaea	ludmilla		-	-	FJ462263	FJ462263	-	FJ462331	-	-	-	-	-	FJ462203	0	0	0	1	0	0	0	0	0	0
AC5-3	Melitaea	lunulata		-	-	FJ462265	FJ462265	-	FJ462333	-	-	-	-	-	FJ462205	0	0	0	1	0	0	0	0	0	0
NW15-3	Melitaea	lutko		-	-	FJ462264	-	-	FJ462332	-	-	-	-	-	FJ462204	0	0	0	1	0	0	0	0	0	0
NW113-12	Melitaea	menetriesi		-	-	FJ462267	FJ462267	-	FJ462335	-	-	-	-	-	FJ462207	0	0	0	0	1	0	0	0	0	0
NW113-3	Melitaea	minerva		-	-	FJ462268	FJ462268	-	FJ462336	-	-	-	-	-	FJ462208	0	0	0	1	0	0	0	0	0	0
AC6-14	Melitaea	celadussa		-	-	FJ462240	FJ462240	-	FJ462306	MN752777	-	-	-	MN752749	FJ462179	0	0	0	1	0	0	0	0	0	0
GBLN1840-09	Melitaea	ninae		-	-	FJ462269	FJ462269	-	-	-	-	-	-	-	-	0	0	0	1	0	0	0	0	0	0
AC4-9	Melitaea	pallas		-	-	FJ462270	FJ462270	-	FJ462338	-	-	-	-	-	FJ462210	0	0	0	1	0	0	0	0	0	0
JL1-2	Melitaea	parthenoides	1	-	-	FJ462271	FJ462271	-	FJ462339	MN752781	-	-	-	MN752754	FJ462211	0	0	0	1	0	0	0	0	0	0
NW34-10	Melitaea	persea		-	-	AF187796	AF187796	-	AY788779	-	-	-	-	-	AY788539	0	0	0	1	0	0	0	0	0	0
NW27-11	Melitaea	phoebe	1	-	KJ723534	AF187804	AF187804	-	AY788780	KJ723556	-	-	-	KJ723596	AY788540	0	0	0	1	0	0	0	0	0	0
JL16-13	Melitaea	ornata	1	-	KJ723532	KJ723650	KJ723650	-	KJ723627	KJ723555	-	KJ723569	-	KJ723594	KJ723609	0	0	0	1	0	0	0	0	0	0
NW113-7	Melitaea	plotina		-	-	FJ462277	FJ462277	-	FJ462345	MW317774	-	-	-	MW317508	FJ462217	0	0	0	0	1	0	0	0	0	0
GBLN1831-09	Melitaea	protomedia		-	-	FJ462278	FJ462278	-	-	-	-	-	-	-	-	0	0	0	0	1	0	0	0	0	0
NW103-14	Melitaea	punica		-	KJ723535	KJ723652	KJ723652	-	KJ723629	-	-	KJ723571	-	KJ723597	KJ723611	0	0	0	1	0	0	0	0	0	0
NW140-11	Melitaea	rebeli		-	-	MW318521	MW318521	-	MW317986	-	-	-	-	-	MW318778	0	0	0	0	1	0	0	0	0	0
NW99-9	Melitaea	romanovi	1	-	KJ723519	FJ462280	FJ462280	-	FJ462348	KJ723544	-	KJ723562	-	KJ723578	FJ462220	0	0	0	0	1	0	0	0	0	0
NW85-6	Melitaea	sarvistana		-	KJ723536	KJ723654	KJ723654	-	KJ723631	-	-	-	-	KJ723598	KJ723613	0	0	0	1	0	0	0	0	0	0
NW120-8	Melitaea	saxatilis		-	-	FJ462281	FJ462281	-	FJ462349	-	-	-	-	-	FJ462221	0	0	0	1	0	0	0	0	0	0
SCJA	Melitaea	scotosia		-	KJ723538	KJ723656	KJ723656	-	KJ723633	KJ723558	-	-	-	KJ723600	KJ723614	0	0	0	0	1	0	0	0	0	0
AC5-16	Melitaea	shandura		-	-	FJ462282	FJ462282	-	FJ462350	-	-	-	-	-	FJ462222	0	0	0	1	0	0	0	0	0	0
NW140-10	Melitaea	sibina		-	KJ723539	FJ462283	FJ462283	-	FJ462351	-	-	-	-	KJ723601	FJ462223	0	0	0	1	0	0	0	0	0	0
NW113-1	Melitaea	solona		-	-	FJ462284	FJ462284	-	FJ462352	-	-	-	-	-	FJ462224	0	0	0	1	0	0	0	0	0	0
NW113-13	Melitaea	sultanensis		-	-	FJ462285	FJ462285	-	FJ462353	-	-	-	-	-	FJ462225	0	0	0	1	0	0	0	0	0	0
NW19-9	Melitaea	sutschana		-	-	AF187805	AF187805	-	FJ462354	-	-	-	-	-	FJ462226	0	0	0	0	1	0	0	0	0	0
TAIR	Melitaea	tangigharuensis		-	KJ723537	KJ723655	KJ723655	-	KJ723632	KJ723557	-	KJ723572	-	KJ723599	-	0	0	0	1	0	0	0	0	0	0
NW23-6	Melitaea	trivia		-	KJ723518	AF187810	AF187810	-	AY788782	-	-	-	-	KJ723577	AY788542	0	0	0	1	1	0	0	0	0	0
NW24-13	Melitaea	varia		-	-	AF187812	AF187812	-	AY788783	-	-	-	-	-	AY788543	0	0	0	1	0	0	0	0	0	0
NW140-12	Melitaea	wiltshirei		-	-	FJ462288	FJ462288	-	FJ462356	-	-	-	-	-	FJ462228	0	0	0	1	0	0	0	0	0	0
JL13-01	Melitaea	yuenty		-	-	MW318522	MW318522	-	MW317898	-	-	-	-	-	MW318710	0	0	0	0	1	0	0	0	0	0
PM19-19	Memphis	acaudata		-	MW318308	-	-	-	MW318046	-	-	-	-	MW317574	-	0	0	1	0	0	0	0	0	0	0
PM19-09	Memphis	acidalia		-	KM013141	-	-	-	KM013013	-	-	-	-	KM013187	-	0	0	1	0	0	0	0	0	0	0
PM21-09	Memphis	ambrosia		-	-	-	-	-	MW318056	-	-	-	-	-	-	0	0	1	0	0	0	0	0	0	0
PM19-22	Memphis	anassa		-	-	-	-	-	MW318048	-	-	-	-	MW317576	MW318843	0	0	1	0	0	0	0	0	0	0
PM19-18	Memphis	anna		-	KM013169	-	-	-	KM013049	-	-	-	-	-	KM013116	0	0	1	0	0	0	0	0	0	0
NW127-6	Memphis	appias	1	-	GQ864678	DQ338575	DQ338575	-	DQ338883	GQ864997	GQ865121	EU528355	GQ257094	EU528445	DQ338601	0	0	1	0	0	0	0	0	0	0
PM21-57	Memphis	arginussa		-	MW318318	-	-	-	MW318072	-	-	-	-	-	MW318851	0	0	1	0	0	0	0	0	0	0
PM21-08	Memphis	artacaena		-	-	-	-	-	MW318055	-	-	-	-	-	-	0	0	1	0	0	0	0	0	0	0
LEP-05073	Memphis	aureola		-	-	MK850589	MK850589	-	-	-	-	-	MK850713	MK850757	MK850794	0	0	1	0	0	0	0	0	0	0
PM21-20	Memphis	basilia		-	-	-	-	-	MW318061	-	-	-	-	-	-	0	0	1	0	0	0	0	0	0	0
PM19-23	Memphis	catinka		-	-	-	-	-	-	-	-	-	-	-	MW318844	0	0	1	0	0	0	0	0	0	0
PM21-44	Memphis	cerealia		-	MW318316	MW318523	-	-	MW318070	-	-	-	-	-	-	0	0	1	0	0	0	0	0	0	0
PM21-11	Memphis	cluvia		-	-	-	-	-	MW318058	-	-	-	-	-	-	0	0	1	0	0	0	0	0	0	0
PM19-21	Memphis	dia		-	MW318309	MW318524	-	-	MW318047	-	-	-	-	MW317575	MW318842	0	0	1	0	0	0	0	0	0	0
PM19-30	Memphis	forreri		-	MW318311	-	-	-	MW318050	-	-	-	-	MW317578	MW318846	0	0	1	0	0	0	0	0	0	0
PM19-32	Memphis	glauce		-	KM013122	-	-	-	KM012989	-	-	-	-	KM013173	-	0	0	1	0	0	0	0	0	0	0
PM21-65	Memphis	grandis		-	MW318319	-	-	-	-	-	-	-	-	-	-	0	0	1	0	0	0	0	0	0	0
PM19-29	Memphis	hirta		-	MW318310	-	-	-	MW318049	-	-	-	-	MW317577	-	0	0	1	0	0	0	0	0	0	0
PM19-36	Memphis	lemnos		-	-	-	-	-	MW318052	-	-	-	-	MW317580	MW318848	0	0	1	0	0	0	0	0	0	0
PM21-30	Memphis	leonida		-	MW318315	-	-	-	MW318066	-	-	-	-	-	MW318850	0	0	1	0	0	0	0	0	0	0
PM19-57	Memphis	editha		-	MW318313	-	-	-	MW318053	-	-	-	-	MW317581	MW318849	0	0	1	0	0	0	0	0	0	0
PM21-19	Memphis	lineata		-	-	-	-	-	MW318060	-	-	-	-	-	-	0	0	1	0	0	0	0	0	0	0
PM21-10	Memphis	lorna		-	-	-	-	-	MW318057	-	-	-	-	-	-	0	0	1	0	0	0	0	0	0	0
PM19-24	Memphis	moeris		-	-	-	-	-	-	-	-	-	-	-	MW318845	0	0	1	0	0	0	0	0	0	0
PM19-37	Memphis	moruus		-	KM013142	-	-	-	KM013014	-	-	-	-	KM013188	KM013075	0	0	1	0	0	0	0	0	0	0
PM19-35	Memphis	offa		-	KM013137	-	-	-	KM013010	-	-	-	-	KM013183	-	0	0	1	0	0	0	0	0	0	0
PM21-07	Memphis	otrere		-	-	-	-	-	MW318054	-	-	-	-	-	-	0	0	1	0	0	0	0	0	0	0
PM21-23	Memphis	phantes		-	-	-	-	-	MW318064	-	-	-	-	-	-	0	0	1	0	0	0	0	0	0	0
PM19-33	Memphis	philumena		-	MW318312	MW318525	-	-	MW318051	-	-	-	-	MW317579	MW318847	0	0	1	0	0	0	0	0	0	0
PM19-02	Memphis	pithyusa		-	MW318307	-	-	-	MW318045	-	-	-	-	MW317573	-	0	0	1	0	0	0	0	0	0	0
PM21-40	Memphis	polycarmes		-	-	-	-	-	MW318069	-	-	-	-	-	-	0	0	1	0	0	0	0	0	0	0
PM21-22	Memphis	polyxo		-	MW318314	-	-	-	MW318063	-	-	-	-	-	-	0	0	1	0	0	0	0	0	0	0
PM21-21	Memphis	praxias		-	-	-	-	-	MW318062	-	-	-	-	-	-	0	0	1	0	0	0	0	0	0	0
PM21-12	Memphis	verticordia		-	-	-	-	-	MW318059	-	-	-	-	-	-	0	0	1	0	0	0	0	0	0	0
PM21-25	Memphis	xenocles		-	-	-	-	-	MW318065	-	-	-	-	-	-	0	0	1	0	0	0	0	0	0	0
JQ538451	Mesotaenia	barnesi		-	-	JQ538451	-	-	-	-	-	-	-	-	-	0	0	1	0	0	0	0	0	0	0
bb54	Mesotaenia	vaninka	1	-	KM013161	KJ207280	KJ207280	-	KJ207245	KJ207222	-	KM013253	-	KJ207257	KM013110	0	0	1	0	0	0	0	0	0	0
NW83-5	Mesoxantha	ethosea	1	-	GQ864679	AY788598	AY788598	-	AY788700	GQ864998	GQ865122	GQ865236	GQ865344	GQ865467	AY788462	0	0	0	0	0	1	0	0	0	0
NW162-2	Mestra	amymone		-	-	MW318527	MW318527	-	MW318014	-	-	-	-	-	MW318806	0	0	1	0	0	0	0	0	0	0
GU659044	Mestra	dorcas		-	-	GU659044	-	-	-	-	-	-	-	-	-	0	0	1	0	0	0	0	0	0	0
NW129-22	Mestra	hypermestra	1	-	GQ864680	GQ864790	GQ864790	-	GQ864884	GQ864999	GQ865123	GQ865237	GQ865345	GQ865468	GQ864479	0	0	1	0	0	0	0	0	0	0
NW87-2	Metamorpha	elissa	1	GQ864562	GQ864681	AY788658	AY788658	-	AY788784	GQ865000	GQ865124	GQ865238	GQ865346	GQ865469	AY788544	0	0	1	0	0	0	0	0	0	0
NW61-1	Microtia	elva	1	GQ864563	GQ864682	AY788660	AY788660	-	AY788787	GQ865001	GQ865125	GQ865239	-	GQ865470	AY788547	1	1	0	0	0	0	0	0	0	0
NCBI01	Mimathyma	ambica		-	-	EF534087	EF534087	-	-	-	-	-	-	-	-	0	0	0	0	1	0	0	0	0	0
NCBI02	Mimathyma	chevana		-	-	EF534086	EF534086	-	-	-	-	-	-	-	-	0	0	0	0	1	0	0	0	0	0
NCBI03	Mimathyma	nycteis		-	-	EF534089	EF534089	-	GU372614	-	-	-	-	-	-	0	0	0	0	1	0	0	0	0	0
NW84-7	Mimathyma	schrenckii	1	-	GQ864683	AY788594	AY788594	-	AY788696	GQ865002	GQ865126	GQ865240	-	GQ865471	AY788459	0	0	0	0	1	0	0	0	0	0
GBLN4362-14	Minois	dryas		-	-	AB855972	AB855972	-	JX495398	-	-	-	-	-	-	0	0	0	1	1	0	0	0	0	0
KSP-4486	Miriamica	sp.		-	-	MW318528	MW318528	-	MW317946	-	-	-	-	-	MW318744	0	0	0	0	0	0	0	0	0	1
NW17729	Moduza	lymire		MW318140	MG741864	MG741097	MG741097	-	MG741698	MG741573	-	MG741476	MW318948	MG741215	MG741931	0	0	0	0	0	0	0	0	1	0
NW118-18	Moduza	lymire	1	MW318100	MW318251	MG741080	MG741080	-	MG741682	-	-	MG741462	MW318934	MG741206	MG741916	0	0	0	0	0	0	0	0	1	0
SPM040	Moduza	pintuyana	1	-	-	DQ205134	DQ205134	-	DQ208230	GQ865003	GQ865127	-	-	GQ865472	GQ923117	0	0	0	0	0	0	0	0	1	0
NW114-18	Moduza	procris	1	MG741826	GQ864684	GQ864791	GQ864791	-	GQ864885	GQ865003	GQ865127	GQ865241	GQ865347	GQ865472	GQ864480	0	0	0	0	0	0	0	1	1	0
YPH-0480	Moneuptychia	giffordi		-	-	KP890215	-	-	-	KU340924	-	-	-	KU340959	-	0	0	1	0	0	0	0	0	0	0
NW127-17	Moneuptychia	griseldis	1	-	-	GU205853	GU205853	-	GU205909	GU205965	-	-	-	GU206025	GU206086	0	0	1	0	0	0	0	0	0	0
CP12-04	Moneuptychia	itapeva	1	-	-	DQ338815	DQ338815	-	DQ338962	GU205993	-	-	-	GU206054	DQ338675	0	0	1	0	0	0	0	0	0	0
YPH-0385	Moneuptychia	montana		-	-	MW318529	MW318529	-	-	MW317864	-	-	-	MW317603	-	0	0	1	0	0	0	0	0	0	0
NW126-11	Moneuptychia	paeon	1	-	-	GQ864792	GQ864792	-	GQ864886	GQ865004	-	-	-	GQ865473	GQ864481	0	0	1	0	0	0	0	0	0	0
YPH-0376	Moneuptychia	pervagata		-	-	MW318530	MW318530	-	-	MW317863	-	-	-	MW317602	-	0	0	1	0	0	0	0	0	0	0
CP18-01	Moneuptychia	soter		-	-	GU205855	GU205855	-	GU205911	GU205966	-	-	-	GU206027	GU206088	0	0	1	0	0	0	0	0	0	0
YPH-0435	Moneuptychia	vitellina		-	-	MW318531	MW318531	-	-	MW317866	-	-	-	MW317605	-	0	0	1	0	0	0	0	0	0	0
PM10-11	Moneuptychia	wahlbergi	1	-	-	MW318532	MW318532	-	MW318041	MW317838	-	MW317403	-	MW317568	MW318839	0	0	1	0	0	0	0	0	0	0
CM41	Morpho	absoloni		-	-	JN625386	-	-	-	-	-	-	-	-	-	0	0	1	0	0	0	0	0	0	0
CM81	Morpho	achilles		-	KT964826	JN625415	-	-	-	KT964836	-	KT964817	-	-	-	0	0	1	0	0	0	0	0	0	0
NW100-3	Morpho	aega		-	-	JN696160	JN696160	-	JN696188	JN696209	JN696232	JN696248	-	JN696272	JN696116	0	0	1	0	0	0	0	0	0	0
NW109-13	Morpho	amathonte	1	-	JN696140	JN696161	JN696161	-	JN696189	JN696210	-	JN696249	-	-	JN696117	0	0	1	0	0	0	0	0	0	0
CP07-01	Morpho	amphitryon		-	JN696158	JN696186	JN696186	-	JN696207	JN696230	JN696246	JN696270	-	JN696290	JN696137	0	0	1	0	0	0	0	0	0	0
NW110-7	Morpho	anaxibia		-	JN696141	JN696162	JN696162	-	JN696190	JN696211	JN696233	JN696250	-	JN696273	JN696118	0	0	1	0	0	0	0	0	0	0
CP04-86	Morpho	aurora		-	JN696143	JN696164	JN696164	-	JN696191	JN696213	JN696235	JN696252	-	JN696275	JN696119	0	0	1	0	0	0	0	0	0	0
NW126-22	Morpho	cisseis		-	JN696144	JN696165	JN696165	-	JN696192	JN696214	-	JN696253	-	JN696276	JN696120	0	0	1	0	0	0	0	0	0	0
CM28	Morpho	cypris		-	-	JN625380	-	-	-	-	-	-	-	-	-	0	0	1	0	0	0	0	0	0	0
NW110-16	Morpho	deidamia	1	-	JN696145	JN696167	JN696167	-	JN696193	JN696215	JN696236	JN696254	-	JN696277	JN696121	0	0	1	0	0	0	0	0	0	0
CM53	Morpho	epistrophus		-	-	JN625396	-	-	-	-	-	-	-	-	-	0	0	1	0	0	0	0	0	0	0
PM14-35	Morpho	eugenia	1	-	JN696147	JN696170	JN696170	-	-	JN696217	JN696237	JN696256	-	-	-	0	0	1	0	0	0	0	0	0	0
CM43	Morpho	godartii		-	KT964827	JN625388	-	-	-	-	-	KT964818	-	-	-	0	0	1	0	0	0	0	0	0	0
NW118-10	Morpho	granadensis	1	-	JN696148	JN696171	JN696171	-	JN696195	JN696218	JN696238	JN696257	-	JN696279	JN696123	0	0	1	0	0	0	0	0	0	0
NW110-12	Morpho	hecuba	1	-	JN696149	JN696172	JN696172	-	JN696196	JN696219	JN696239	JN696258	-	JN696280	JN696124	0	0	1	0	0	0	0	0	0	0
CM79	Morpho	helenor		-	KT964828	JN625414	-	-	-	KT964837	-	KT964819	-	-	-	0	0	1	0	0	0	0	0	0	0
NW126-1	Morpho	hercules		-	-	JN696175	JN696175	-	JN696198	-	-	-	-	JN696283	JN696127	0	0	1	0	0	0	0	0	0	0
NW100-2	Morpho	epistrophus		-	JN696146	JN696168	JN696168	-	JN696194	JN696216	-	JN696255	-	JN696278	JN696122	0	0	1	0	0	0	0	0	0	0
CM04	Morpho	marcus		-	KT964829	JN625363	-	-	-	KT964838	-	KT964820	-	-	-	0	0	1	0	0	0	0	0	0	0
NW110-9	Morpho	menelaus		-	JN696151	JN696177	JN696177	-	-	JN696222	JN696240	JN696262	-	-	JN696129	0	0	1	0	0	0	0	0	0	0
CM02	Morpho	niepelti		-	KT964830	JN625361	-	-	-	KT964839	-	KT964821	-	-	-	0	0	1	0	0	0	0	0	0	0
NW162-9	Morpho	polyphemus	1	-	JN696154	JN696180	JN696180	-	JN696202	JN696225	JN696242	JN696265	-	JN696285	JN696132	0	0	1	0	0	0	0	0	0	0
NW110-15	Morpho	portis		-	JN696155	JN696181	JN696181	-	JN696203	JN696226	JN696243	JN696266	-	JN696286	JN696133	0	0	1	0	0	0	0	0	0	0
NW110-13	Morpho	rhetenor	1	-	JN696156	JN696182	JN696182	-	JN696204	JN696227	JN696244	JN696267	-	JN696287	JN696134	0	0	1	0	0	0	0	0	0	0
CM121	Morpho	rhodopteron		-	KT964831	JN625420	-	-	-	KT964840	-	KT964822	-	-	-	0	0	1	0	0	0	0	0	0	0
CM66	Morpho	sulkowskyi		-	KT964832	JN625405	-	-	-	KT964841	-	-	-	-	-	0	0	1	0	0	0	0	0	0	0
NW116-1	Morpho	sulkowskyi		-	-	JN696184	JN696184	-	JN696206	-	-	-	-	-	JN696136	0	0	1	0	0	0	0	0	0	0
CM13	Morpho	telemachus		-	KT964833	JN625369	-	-	-	KT964842	-	KT964823	-	-	-	0	0	1	0	0	0	0	0	0	0
CM133	Morpho	theseus		-	-	JN625429	-	-	-	-	-	-	-	-	-	0	0	1	0	0	0	0	0	0	0
CM75	Morpho	zephyritis		-	KT964834	JN625412	-	-	-	KT964843	-	KT964824	-	-	-	0	0	1	0	0	0	0	0	0	0
PM15-09	Morphopsis	albertisi	1	-	-	MW318533	MW318533	-	MW318042	MW317842	-	MW317404	-	MW317572	MW318840	0	0	0	0	0	0	0	0	0	1
NW102-1	Morphotenaris	schoenbergi		-	-	GQ864793	GQ864793	-	GQ864887	-	-	-	-	-	GQ864482	0	0	0	0	0	0	0	0	0	1
UK6-11	Mycalesis	anaxias		MW318158	-	HM240585	HM240585	-	HM240673	MW317853	-	-	MW318964	-	HM240734	0	0	0	0	0	0	0	1	1	0
AM-98-R086	Mycalesis	francisca		-	-	HM241450	HM241450	-	HM241567	-	-	-	-	-	-	0	0	0	0	1	0	0	1	1	0
UK4-11	Mycalesis	gotama	1	MW318150	MW318320	HM240564	HM240564	-	HM240652	-	-	MW317406	-	MW317584	HM240716	0	0	0	0	1	0	0	0	0	0
KA-P745	Mycalesis	igilia?		-	-	MW318534	MW318534	-	MW317934	MW317756	-	-	MW318923	MW317489	MW318737	0	0	0	0	0	0	0	1	0	0
GBLN4420-14	Mycalesis	madjicosa		-	-	AB863249	-	-	-	-	-	-	-	-	-	0	0	0	0	1	0	0	0	0	0
KA-P516	Mycalesis	mineus	1	-	-	MW318536	MW318536	-	MW317931	MW317753	-	MW317327	MW318921	MW317486	MW318735	0	0	0	0	1	0	0	1	1	0
UK9-14	Mycalesis	mynois	1	-	MW318323	HM240600	HM240600	-	HM240687	MW317856	-	-	MW318967	-	HM240749	0	0	0	0	0	0	0	0	1	0
UK17-24	Mycalesis	oroatis		MW318149	-	MW318537	MW318537	-	MW318079	MW317843	-	-	MW318956	MW317582	-	0	0	0	0	0	0	0	0	1	0
KA-P511	Mycalesis	orseis	1	KX153706	KX153790	-	KX153930	-	KX154069	KX154163	-	KX153264	KX153374	KX153483	KX153610	0	0	0	0	0	0	0	0	1	0
KA-P748	Mycalesis	patnia	1	-	-	MW318538	MW318538	-	MW317935	MW317757	-	-	MW318924	MW317490	MW318738	0	0	0	0	0	0	0	1	0	0
UK4-10	Mycalesis	perseoides		-	-	HM240563	HM240563	-	HM240651	-	-	-	-	MW317583	HM240715	0	0	0	0	0	0	0	0	1	0
KA-P188	Mycalesis	perseus		-	-	MW318539	MW318539	-	MW317922	MW317748	-	-	MW318911	MW317480	MW318728	0	0	0	0	1	0	0	1	1	0
EW25-19	Mycalesis	visala		-	-	HM240547	HM240547	-	-	-	-	MW317316	-	MW317450	MW318701	0	0	0	0	0	0	0	1	1	0
KA-P249	Mycalesis	igoleta		-	MW318229	MW318535	-	-	MW317925	-	-	MW317323	MW318914	-	-	0	0	0	0	0	0	0	0	1	0
UK6-29	Mycalesis	intermedia	1	-	-	HM240591	HM240591	-	HM240679	MW317854	-	-	MW318965	MW317593	HM240740	0	0	0	0	0	0	0	0	1	0
UK5-16	Culapa	amoena	1	MW318152	MW318321	MW318381	MW318381	-	MW318084	MW317847	-	-	MW318959	MW317587	MW318866	0	0	0	0	0	0	0	0	1	0
KA-P257	Culapa	mnasicles		-	-	MW318382	-	-	MW317927	MW317751	MW317631	MW317325	MW318916	MW317482	MW318732	0	0	0	0	0	0	0	0	1	0
KA-P402	Mydosama	shiva		-	-	MW318556	-	-	-	-	-	-	MW318918	-	-	0	0	0	0	0	0	0	0	0	1
UK9-13	Mydosama	mucia	1	-	KX930779	HM240599	HM240599	-	HM240686	KX930132	KX930572	KX930837	KX930978	KX930682	HM240748	0	0	0	0	0	0	0	0	0	1
KA-P404	Mydosama	duponcheli		MW318093	MW318232	MW318546	MW318546	-	MW317929	-	MW317632	MW317326	MW318919	KX930681	MW318734	0	0	0	0	0	0	0	0	0	1
KA-P187	Mydosama	pernotata	1	-	-	MW318553	MW318553	-	MW317921	MW317747	-	-	MW318910	MW317479	MW318727	0	0	0	0	0	0	0	0	1	0
UK9-3	Mydosama	barbara	1	-	MW318325	HM240609	HM240609	-	HM240696	-	-	MW317408	MW318968	-	HM240753	0	0	0	0	0	0	0	0	0	1
KA-P179	Mydosama	drusillodes		-	-	MW318545	MW318545	-	MW317917	MW317744	-	-	MW318906	MW317475	-	0	0	0	0	0	0	0	0	0	1
UK9-2	Mydosama	aethiops	1	-	KX930776	HM240606	HM240606	-	HM240693	KX930128	KX930569	KX930834	KX930975	KX930679	HM240752	0	0	0	0	0	0	0	0	0	1
KA-P181	Mydosama	durga		-	-	MW318547	MW318547	-	MW317918	MW317745	-	-	MW318907	MW317476	-	0	0	0	0	0	0	0	0	0	1
KA-P189	Mydosama	phidon		-	-	MW318554	MW318554	-	MW317923	MW317749	-	-	MW318912	MW317481	MW318729	0	0	0	0	0	0	0	0	0	1
KA-P176	Mydosama	cacodaemon	1	-	MW318228	MW318542	MW318542	-	MW317915	MW317743	MW317630	MW317322	MW318904	KX930680	MW318723	0	0	0	0	0	0	0	0	0	1
UK9-12	Mydosama	mehadeva		-	MW318322	HM240598	HM240598	-	HM240685	MW317855	-	-	MW318966	MW317594	HM240747	0	0	0	0	0	0	0	0	0	1
KA-P174	Mydosama	arabella		-	-	MW318540	MW318540	-	-	MW317742	-	-	MW318902	MW317471	-	0	0	0	0	0	0	0	0	0	1
KA-P178	Mydosama	comes		-	-	MW318543	MW318543	-	MW317916	-	-	-	MW318905	MW317474	MW318724	0	0	0	0	0	0	0	0	0	1
KA-P183	Mydosama	fulvianetta		-	-	MW318549	MW318549	-	MW317919	MW317746	-	-	MW318908	MW317477	MW318725	0	0	0	0	0	0	0	0	0	1
KA-P175	Mydosama	bilineata		-	-	MW318541	-	-	MW317914	-	-	-	MW318903	MW317472	-	0	0	0	0	0	0	0	0	0	1
KA-P184	Mydosama	giamana		-	-	MW318550	-	-	MW317920	-	-	-	MW318909	MW317478	MW318726	0	0	0	0	0	0	0	0	0	1
UK9-5	Mydosama	discobolus		-	MW318326	HM240611	HM240611	-	HM240698	-	-	MW317409	MW318969	MW317596	HM240755	0	0	0	0	0	0	0	0	0	1
UK9-9	Mydosama	elia		-	MW318327	HM240614	HM240614	-	HM240699	MW317858	-	MW317410	MW318970	MW317597	HM240756	0	0	0	0	0	0	0	0	0	1
EW18-8	Mydosama	terminus	1	MW318091	MW318216	DQ338765	DQ338765	-	DQ338905	EU528400	MW317624	EU528357	MW318900	EU528446	DQ338632	0	0	0	0	0	0	0	0	0	1
KA-P405	Mydosama	messene		MW318094	-	-	MW318552	-	MW317930	MW317752	-	-	MW318920	MW317485	-	0	0	0	0	0	0	0	0	0	1
UK5-20	Mydosama	mulleri		-	-	HM240579	HM240579	-	HM240667	-	-	-	-	-	HM240728	0	0	0	0	0	0	0	0	0	1
EW18-6	Mydosama	sirius		-	-	HM240546	HM240546	-	HM240635	-	-	MW317313	MW318899	MW317449	HM240701	0	0	0	0	0	0	0	0	0	1
NW163-16	Mydosama	splendens	1	MW318122	KX930775	HM240554	HM240554	-	HM240642	KX930127	-	KX930833	KX930974	KX930678	HM240708	0	0	0	0	0	0	0	0	0	1
NW163-15	Mydosama	biliki		-	-	MW086284	-	-	MW086215	MW317805	-	-	-	MW317548	MW086423	0	0	0	0	0	0	0	0	0	1
NW163-14	Mydosama	richardi		-	-	HM240552	HM240552	-	HM240640	-	-	-	-	-	HM240706	0	0	0	0	0	0	0	0	0	1
NW163-4	Mydosama	interrupta		MW318123	-	HM240555	HM240555	-	HM240643	MW317806	-	-	MW318946	MW317549	HM240709	0	0	0	0	0	0	0	0	0	1
NW163-10	Mydosama	sara		-	MW318273	HM240548	-	-	HM240636	-	-	MW317360	MW318945	MW317547	HM240702	0	0	0	0	0	0	0	0	0	1
JM14-1	Mydosama	pitana		-	-	MW318555	-	-	-	-	-	-	-	-	-	0	0	0	0	0	0	0	0	1	0
KA-P512	Mydosama	anapita	1	-	-	KX153928	KX153928	-	KX154067	KX154161	-	KX153262	KX153372	KX153481	KX153608	0	0	0	0	0	0	0	0	1	0
UK4-23	Mydosama	itys	1	MW318151	-	MW318551	MW318551	-	MW318081	MW317844	-	-	MW318957	-	MW318864	0	0	0	0	0	0	0	0	1	0
UK5-12	Mydosama	dohertyi		-	-	MW318544	MW318544	-	MW318083	-	-	-	MW318958	MW317585	MW318865	0	0	0	0	0	0	0	0	1	0
KA-P513	Mydosama	maianeas	1	KX153703	KX153787	KX153927	KX153927	-	KX154066	KX154160	-	KX153261	KX153371	KX153480	KX153607	0	0	0	0	0	0	0	0	1	0
UK5-14	Mydosama	fuscum		-	-	HM240575	HM240575	-	HM240663	MW317846	-	-	-	MW317586	HM240725	0	0	0	0	0	0	0	0	1	0
KA-P194	Mydosama	valeria		-	-	MW318557	MW318557	-	MW317924	-	-	-	MW318913	-	MW318730	0	0	0	0	0	0	0	0	0	1
KA-P254	Mydosama	felderi	1	-	MW318230	MW318548	MW318548	-	MW317926	MW317750	-	MW317324	MW318915	-	MW318731	0	0	0	0	0	0	0	0	1	0
CP17-04	Mygona	irmina	1	-	-	GQ357234	GQ357234	-	GQ357300	GQ357481	-	-	-	GQ357610	GQ357367	0	0	1	0	0	0	0	0	0	0
NW155-15	Mynes	doubledayi	1	MW318107	MW318257	MW318558	MW318558	MW317261	MW317992	MW317786	-	MW317344	-	MW317524	MW318783	0	0	0	0	0	0	0	0	0	1
NW161-11	Mynes	eucosmetos		MW318116	MW318266	MW318559	-	MW317265	MW318008	MW317799	-	MW317352	-	MW317541	MW318799	0	0	0	0	0	0	0	0	0	1
NW63-20	Mynes	geoffroyi	1	EU141273	EU141327	AY248778	AY248778	EU141469	AY248803	EU141505	EU141564	EU141628	-	EU141405	AF412760	0	0	0	0	0	0	0	0	0	1
NW161-5	Mynes	katharina	1	MW318120	MW318271	MW318560	MW318560	MW317269	MW318012	MW317803	MW317650	MW317357	-	MW317545	MW318803	0	0	0	0	0	0	0	0	0	1
UK9-23	Mynes	obiana	1	MW318159	MW318324	MW318561	MW318561	MW317299	MW318088	MW317857	MW317680	MW317407	-	MW317595	MW318870	0	0	0	0	0	0	0	0	0	1
NW161-7	Mynes	plateni		MW318121	-	MW318562	-	-	MW318013	MW317804	-	MW317358	-	MW317546	MW318804	0	0	0	0	0	0	0	0	0	1
ZF-LY-001174	Mynes	talboti		-	-	MW318563	-	-	-	-	-	-	-	-	MW318872	0	0	0	0	0	0	0	0	0	1
NW161-8	Mynes	websteri		-	-	MW318564	-	-	-	-	-	-	-	-	MW318805	0	0	0	0	0	0	0	0	0	1
PM16-12	Mynes	woodfordi		-	-	MW318565	-	-	-	-	-	-	-	-	-	0	0	0	0	0	0	0	0	0	1
NW109-4	Myscelia	capenas	1	-	GQ864685	AY788599	AY788599	-	AY788701	GQ865005	GQ865128	GQ865242	GQ865348	GQ865474	AY788463	0	0	1	0	0	0	0	0	0	0
DHJ02	Myscelia	cyaniris		-	-	JQ535717	-	-	-	-	-	-	-	-	AF246580	0	0	1	0	0	0	0	0	0	0
NW162-4	Myscelia	ethusa		-	-	MW318566	-	-	-	-	-	-	-	-	-	0	0	1	0	0	0	0	0	0	0
NW127-10	Myscelia	orsis		-	-	MW318567	MW318567	-	MW317979	-	-	-	-	-	-	0	0	1	0	0	0	0	0	0	0
NW85-1	Napeocles	jucunda	1	GQ864565	GQ864686	AY788661	AY788661	-	AY788788	GQ865006	-	GQ865243	GQ865349	GQ865475	AY788548	0	0	1	0	0	0	0	0	0	0
NW17836	Narope	cyllabarus	1	-	-	MK551361	MK551361	-	MK551407	MK551481	MW317668	MW317377	-	MK551445	MK551503	0	0	1	0	0	0	0	0	0	0
NW127-27	Narope	cyllene	1	-	-	DQ338755	DQ338755	-	DQ338895	EU528401	-	EU528358	-	EU528447	DQ338612	0	0	1	0	0	0	0	0	0	0
CH-8A-2	Nelia	nemyroides		-	-	AY508562	AY508562	-	AY509088	-	-	-	-	-	-	0	0	1	0	0	0	0	0	0	0
NW91-5	Neocoenyra	petersi	1	-	-	DQ338874	DQ338874	-	DQ339032	GQ357452	-	-	-	GQ357581	DQ338741	0	0	0	0	0	1	0	0	0	0
CD-1-1	Neominois	ridingsii		-	-	DQ338870	DQ338870	-	DQ339026	-	-	-	-	-	DQ338735	1	0	0	0	0	0	0	0	0	0
AB10-15	Neominois	wyomingo		-	-	KP888652	KP888652	-	-	-	-	-	-	-	KP888769	1	0	0	0	0	0	0	0	0	0
CP22-03	Neonympha	areolatus	1	-	-	GU205856	GU205856	-	GU205912	GU205967	-	-	-	GU206028	GU206089	0	1	0	0	0	0	0	0	0	0
GBMIN18050-13	Neonympha	mitchellii		-	-	KC112124	-	-	-	-	-	-	-	-	-	0	1	0	0	0	0	0	0	0	0
EW25-23	Neope	bremeri	1	-	-	DQ338770	DQ338770	-	DQ338911	EU528402	-	EU528359	-	EU528448	DQ338618	0	0	0	0	1	0	0	0	0	0
GBLN920-07	Neope	christi		-	-	EF597539	-	-	-	-	-	-	-	-	-	0	0	0	0	1	0	0	0	0	0
GBLN919-07	Neope	dejeani		-	-	EF597540	-	-	-	-	-	-	-	-	-	0	0	0	0	1	0	0	0	0	0
GBLN994-07	Neope	muirheadii		-	-	EF545706	-	-	-	-	-	-	-	-	-	0	0	0	0	1	0	0	0	1	0
GBLN993-07	Neorina	patria		-	-	EF545707	-	-	-	-	-	-	-	-	-	0	0	0	0	0	0	0	0	1	0
NW118-14	Neorina	sp.	1	-	-	DQ338774	DQ338774	-	DQ338916	-	-	EU528360	-	EU528449	DQ338623	0	0	0	0	0	0	0	0	1	0
NW99-14	Neptidopsis	ophione		-	GQ864687	GQ864795	-	-	GQ864889	GQ865007	GQ865129	GQ865244	GQ865350	GQ865476	GQ864483	0	0	0	0	0	1	1	0	0	0
JM6-4	Neptis	agouale		-	-	MG741057	MG741057	-	MG741659	MG741551	-	-	-	-	-	0	0	0	0	1	0	0	0	0	0
IS-96	Neptis	alta		-	-	MW318568	MW318568	-	-	-	-	-	-	-	-	0	0	0	0	1	0	0	0	0	0
JM1-5	Neptis	alwina		-	-	MG741042	MG741042	-	MG741643	MG741536	-	-	-	-	-	0	0	0	0	1	0	0	0	0	0
PM16-13	Neptis	anjana		-	-	MG741113	MG741113	-	MG741714	MG741584	-	-	-	-	MG741947	0	0	0	0	0	0	0	0	1	0
JM1-7	Neptis	antilope		-	-	MG741043	MG741043	-	MG741644	MG741537	MG741496	-	-	-	-	0	0	0	0	1	0	0	0	0	0
JM1-2	Neptis	arachne		-	-	MG741039	MG741039	-	MG741640	MG741533	-	-	-	-	-	0	0	0	0	1	0	0	0	0	0
JM2-24	Neptis	armandia		-	-	MG741051	MG741051	-	MG741653	MG741545	MG741501	-	-	-	-	0	0	0	0	1	0	0	0	0	0
JM2-3	Neptis	biafra		-	-	MG741052	MG741052	-	MG741654	MG741546	MG741502	-	-	-	-	0	0	0	0	1	0	0	0	0	0
GBLN849-07	Neptis	clinioides		-	-	DQ821131	-	-	-	-	-	-	-	-	-	0	0	0	0	0	0	0	0	1	0
IS-83	Neptis	continuata		-	-	MW318569	-	-	-	-	-	-	-	-	-	0	0	0	0	1	0	0	0	0	0
JM2-22	Neptis	cydippe		-	-	MG741049	MG741049	-	MG741651	MG741543	-	-	-	-	-	0	0	0	0	1	0	0	0	0	0
JM1-3	Neptis	divisa		-	-	MG741040	MG741040	-	MG741641	MG741534	MG741494	-	-	-	-	0	0	0	0	1	0	0	0	0	0
BOPM275-12	Neptis	duryodana		-	-	KF226547	-	-	-	-	-	-	-	-	-	0	0	0	0	0	0	0	0	1	0
JM2-15	Neptis	exaleuca		-	-	MG741046	MG741046	-	MG741648	MG741540	-	-	-	-	-	0	0	0	0	1	0	0	0	0	0
BOPM277-12	Neptis	harita		-	-	KF226548	-	-	-	-	-	-	-	-	-	0	0	0	0	0	0	0	0	1	0
NW98-3	Neptis	ida	1	MG741847	EU141353	EU141369	EU141369	EU141452	EU136676	EU141526	EU141591	EU141655	EU141709	EU141432	EU141250	0	0	0	0	0	0	0	0	1	0
JM1-12	Neptis	ilos		-	-	MG741038	MG741038	-	MG741639	MG741532	MG741493	-	-	-	-	0	0	0	0	1	0	0	0	0	0
GBLN5239-15	Neptis	jumbah		-	-	KJ459755	-	-	-	-	-	-	-	-	-	0	0	0	0	0	0	0	1	0	0
JM2-18	Neptis	laeta		-	-	MW318570	-	-	-	MW317736	-	-	-	-	-	0	0	0	0	1	0	0	0	0	0
BOPM281-12	Neptis	leucoporos		-	-	KF226552	-	-	-	-	-	-	-	-	-	0	0	0	0	0	0	0	0	1	0
IS-93	Neptis	liberti		-	-	MW318571	-	-	-	-	-	-	-	-	-	0	0	0	0	1	0	0	0	0	0
MABUT156-10	Neptis	mahendra		-	-	KC158428	-	-	-	-	-	-	-	-	-	0	0	0	0	1	0	0	0	0	0
JM2-10	Neptis	melicerta		-	-	MG741045	MG741045	-	MG741647	MG741539	MG741498	-	-	-	-	0	0	0	0	1	0	0	0	0	0
JM3-4	Neptis	metella		-	-	MW318572	MW318572	-	MW317910	MW317738	MW317628	-	-	-	-	0	0	0	0	1	1	0	0	0	0
JM2-23	Neptis	miah		-	-	MG741050	MG741050	-	MG741652	MG741544	MG741500	-	-	-	-	0	0	0	0	0	0	0	0	1	0
GBMIN33654-13	Neptis	namba		-	-	HM999883	HM999883	-	-	-	-	-	-	-	-	0	0	0	0	0	0	0	0	1	0
GBGL8295-12	Neptis	nata		-	-	GU012582	-	-	-	-	-	-	-	-	-	0	0	0	0	0	0	0	1	1	0
IS-92	Neptis	nebrodes		-	-	MW318573	MW318573	-	-	-	-	-	-	-	-	0	0	0	0	1	0	0	0	0	0
JM2-4	Neptis	nemetes		-	-	MW318574	MW318574	-	MW317909	MW317737	-	-	-	-	-	0	0	0	0	1	0	0	0	0	0
JM6-3	Neptis	nicobule		-	-	MG741056	MG741056	-	MG741658	MG741550	MG741505	-	-	-	-	0	0	0	0	1	0	0	0	0	0
JM2-5	Neptis	nicomedes		-	-	MG741053	MG741053	-	MG741655	MG741547	MG741503	-	-	-	-	0	0	0	0	1	0	0	0	0	0
JM2-1	Neptis	nysiades	1	-	-	MG741044	MG741044	MG741729	MG741646	MG741538	MG741497	-	MG741238	-	-	0	0	0	0	1	0	0	0	0	0
GBLN5142-14	Neptis	philyroides		-	-	JX185813	JX185813	-	-	-	-	-	-	-	-	0	0	0	0	1	0	0	0	0	0
JM1-11	Neptis	philyra		-	-	MG741037	MG741037	-	MG741638	MG741531	-	-	-	-	-	0	0	0	0	1	0	0	0	0	0
JM3-2	Neptis	praslini		-	-	MG741054	MG741054	-	MG741656	MG741548	MG741504	-	-	-	-	0	0	0	0	0	0	0	0	0	1
IS-86	Neptis	puella		-	-	MW318575	MW318575	-	MW317896	-	-	-	-	-	-	0	0	0	0	1	0	0	0	0	0
IS-90	Neptis	quintilla		-	-	MW318576	-	-	-	-	-	-	-	-	-	0	0	0	0	1	0	0	0	0	0
GBMIN33667-13	Neptis	radha		-	-	HM999884	HM999884	-	-	-	-	-	-	-	-	0	0	0	0	1	0	0	0	0	0
NW137-5	Neptis	rivularis		-	-	MG741086	MG741086	-	MG741687	MG741565	MG741507	MG741468	-	-	MG741921	0	0	0	1	1	0	0	0	0	0
JM2-17	Neptis	saclava		-	-	MG741047	MG741047	-	MG741649	MG741541	MG741499	-	-	-	-	0	0	0	0	1	1	0	0	0	0
NW84-5	Neptis	sappho		-	-	MG741100	MG741100	-	MG741701	MG741576	MG741511	MG741479	-	-	MG741934	0	0	0	1	1	0	0	0	0	0
PM15-11	Phaedyma	shepherdi		-	-	MG741106	MG741106	-	MG741707	MG741578	-	MG741482	-	-	MG741940	0	0	0	0	0	0	0	0	0	1
UMKL JJW0276	Neptis	sedata			-	-	KF226544	-	-	-	-	-	-	-	-	0	0	0	0	0	0	0	0	1	0
IS-95	Neptis	seeldrayersi		-	-	-	MW318577	-	-	-	-	-	-	-	-	0	0	0	0	1	0	0	0	0	0
GBMIN33665-13	Neptis	sinocartica		-	-	HM999888	-	-	-	-	-	-	-	-	-	0	0	0	0	1	0	0	0	0	0
GBLN5146-14	Neptis	speyeri		-	-	JX185859	JX185859	-	-	-	-	-	-	-	-	0	0	0	0	1	0	0	0	0	0
NW97-2	Neptis	taiwana	1	MG741846	-	MG741101	MG741101	MG741747	MG741702	MG741577	-	MG741480	MG741253	-	MG741935	0	0	0	0	0	0	0	0	1	0
NW142-11	Neptis	themis	1	MG741833	MG741861	MG741087	-	MG741740	MG741688	MG741566	MG741508	MG741469	MG741246	-	MG741922	0	0	0	0	1	0	0	0	0	0
GBLN5148-14	Neptis	thisbe		-	-	JX185815	JX185815	-	-	-	-	-	-	-	-	0	0	0	0	1	0	0	0	0	0
JM1-8	Neptis	tshetverikovi		-	-	MW318578	-	-	MW317908	-	-	-	-	-	-	0	0	0	0	1	0	0	0	0	0
JM2-21	Neptis	woodwardi		-	-	MG741048	MG741048	-	MG741650	MG741542	-	-	-	-	-	0	0	0	0	1	0	0	0	0	0
JM1-4	Neptis	yunnana		-	-	MG741041	MG741041	-	MG741642	MG741535	MG741495	-	-	-	-	0	0	0	0	1	0	0	0	0	0
RA61	Nesoxenica	leprea	1	-	-	GQ864796	GQ864796	-	GQ864890	GQ357414	-	-	-	GQ357543	GQ864484	0	0	0	0	0	0	0	0	0	1
JQ529753	Nessaea	aglaura		-	-	JQ529753	-	-	-	-	-	-	-	-	-	0	0	1	0	0	0	0	0	0	0
CP-DNACI51	Nessaea	obrinus		-	-	GQ864797	GQ864797	-	GQ864891	-	-	-	-	-	GQ864485	0	0	1	0	0	0	0	0	0	0
NW85-11	Nica	flavilla	1	GQ864566	GQ864688	AY218245	AY218245	-	AY218265	GQ865008	GQ865130	GQ865245	GQ865351	GQ865477	AY218283	0	0	1	0	0	0	0	0	0	0
NW140-8	Ninguta	schrenkii	1	-	-	GQ357189	GQ357189	-	GQ357258	GQ357394	-	-	-	GQ357523	GQ357323	0	0	0	0	1	0	0	0	0	0
NW70-2	Nymphalis	antiopa		MN752827	-	AY218246	AY218246	-	AY218266	FJ639524	-	-	-	FJ639579	AY218284	1	1	0	1	1	0	0	0	0	0
NW74-14	Nymphalis	californica		MW318143	MW318292	AY248789	AY248789	MW317290	AY248814	FJ639525	MW317673	MW317385	-	FJ639580	AY248830	1	0	0	0	0	0	0	0	0	0
NW78-1	Nymphalis	vaualbum	1	MN752829	MN752811	AY248791	AY248791	MN752824	AY248816	FJ639526	MN752775	MN752747	-	FJ639581	AY248832	1	1	0	1	1	0	0	0	0	0
NW62-2	Nymphalis	polychloros	1	EU141270	EU141323	AY248788	AY248788	EU141444	AY248813	EU141502	EU141560	EU141624	-	EU141401	AY248829	0	0	0	1	0	0	0	0	0	0
NW84-1	Nymphalis	xanthomelas	1	MN752830	MN752812	AY248790	AY248790	MN752825	AY248815	FJ639527	MN752776	MN752748	-	FJ639582	AY248831	0	0	0	1	1	0	0	0	0	0
EW4-1	Oeneis	jutta	1	-	-	DQ018958	DQ018958	-	DQ018925	GQ357506	-	-	-	GQ357632	DQ018896	1	1	0	1	1	0	0	0	0	0
OE-16	Oeneis	aktashi		-	-	KP888654	KP888654	-	-	KP888698	-	-	-	KP888734	KP888771	0	0	0	0	1	0	0	0	0	0
OE-12	Oeneis	ammon		-	-	KP888656	-	-	LC155648	KP888700	-	-	-	KP888735	KP888773	0	0	0	0	1	0	0	0	0	0
OE-27	Oeneis	bore		-	-	KP888659	-	-	LC155706	KP888703	-	-	-	KP888737	KP888776	0	0	0	0	1	0	0	0	0	0
CB12-5	Oeneis	buddha		-	-	KP888662	-	-	-	KP888706	-	-	-	KP888740	KP888779	0	0	0	0	1	0	0	0	0	0
OE-35	Oeneis	diluta		-	-	KP888664	KP888664	-	-	-	-	-	-	KP888742	KP888781	0	0	0	0	1	0	0	0	0	0
OE-46	Oeneis	elwesi		-	-	KP888665	KP888665	-	-	KP888708	-	-	-	KP888743	KP888782	0	0	0	0	1	0	0	0	0	0
OE-55	Oeneis	fulla		-	-	KP888667	-	-	-	KP888710	-	-	-	KP888745	KP888784	0	0	0	1	0	0	0	0	0	0
OE-48	Oeneis	glacialis		-	-	KP888668	-	-	LC155690	KP888711	-	-	-	KP888746	KP888785	0	0	0	1	0	0	0	0	0	0
OE-02	Oeneis	chryxus		-	-	KP888671	KP888671	-	-	KP888713	-	-	-	KP888748	KP888788	1	1	0	0	0	0	0	0	0	0
OE-72b	Oeneis	lederi		-	-	KP888676	KP888676	-	-	KP888717	-	-	-	-	KP888793	0	0	0	0	1	0	0	0	0	0
OE-29	Oeneis	melissa		-	-	KP888678	KP888678	-	LC155637	KP888719	-	-	-	-	KP888795	1	1	0	1	1	0	0	0	0	0
CB10-3	Oeneis	mongolica		-	-	KP888682	KP888682	-	-	KP888721	-	-	-	KP888753	KP888798	0	0	0	0	1	0	0	0	0	0
OE-54	Oeneis	mulla		-	-	KP888685	-	-	-	KP888724	-	-	-	KP888756	KP888801	0	0	0	1	0	0	0	0	0	0
CB12-16	Oeneis	norna		-	-	KP888686	-	-	LC155692	KP888725	-	-	-	KP888757	KP888802	0	0	0	0	1	0	0	0	0	0
CB12-19	Oeneis	sculda		-	-	KP888691	KP888691	-	-	-	-	-	-	KP888762	KP888807	0	0	0	0	1	0	0	0	0	0
AB7-6	Oeneis	tarpeia		-	-	KP888693	KP888693	-	LC155694	KP888730	-	-	-	KP888764	KP888809	0	0	0	1	1	0	0	0	0	0
OE-52	Oeneis	uhleri		-	-	KP888695	KP888695	-	-	-	-	-	-	KP888766	KP888811	1	1	0	0	0	0	0	0	0	0
119-42	Oeneis	tunga		-	-	LC155478	LC155478	-	LC155658	-	-	-	-	-	-	0	0	0	0	1	0	0	0	0	0
166-01	Oeneis	nanna		-	-	LC155520	LC155520	-	LC155700	-	-	-	-	-	-	0	0	0	0	1	0	0	0	0	0
119-67	Oeneis	philipi		-	-	LC155483	LC155483	-	LC155663	-	-	-	-	-	-	1	0	0	0	0	0	0	0	0	0
116-06	Oeneis	hora		-	-	LC155471	LC155471	-	LC155651	-	-	-	-	-	-	0	0	0	1	0	0	0	0	0	0
BPAL1854-12	Oeneis	nevadensis		-	-	KU570423	-	-	-	-	-	-	-	-	-	1	0	0	0	0	0	0	0	0	0
NVG-5203	Oeneis	tanana		-	-	KU552037	-	-	-	-	-	-	-	-	-	1	0	0	0	0	0	0	0	0	0
176-01	Oeneis	actaeoides		-	-	LC155533	LC155533	-	LC155713	-	-	-	-	-	-	0	0	0	0	1	0	0	0	0	0
119-61	Oeneis	alpina		-	-	LC155480	LC155480	-	LC155660	-	-	-	-	-	-	1	0	0	0	1	0	0	0	0	0
NVG-5201	Oeneis	altacordillera		-	-	KU552035	-	-	-	-	-	-	-	-	-	1	1	0	0	0	0	0	0	0	0
LPOW-050	Oeneis	macounii		-	-	KT135940	-	-	-	-	-	-	-	-	-	1	1	0	0	0	0	0	0	0	0
NW137-21	Opoptera	aorsa		-	-	KM012970	-	-	KM013022	-	-	-	-	MK551437	KM013084	0	0	1	0	0	0	0	0	0	0
NN33	Opoptera	arsippe		-	-	MK551352	MK551352	-	MK551399	-	-	-	-	MK551436	MK551495	0	0	1	0	0	0	0	0	0	0
NW155-4	Opoptera	fruhstorferi		-	-	MK551358	MK551358	-	MK551404	MK551478	-	-	-	MK551442	MK551500	0	0	1	0	0	0	0	0	0	0
NW126-3	Opoptera	syme	1	GQ864567	GQ864689	EU528323	EU528323	-	EU528300	EU528403	GQ865131	EU528361	GQ865352	EU528450	EU528280	0	0	1	0	0	0	0	0	0	0
PM06-10	Opsiphanes	blythekitzmillerae		-	MK551538	MK551371	MK551371	-	MK551418	MK551486	-	-	-	MK551455	MK551513	0	0	1	0	0	0	0	0	0	0
NW118-6	Opsiphanes	bogotanus		-	-	JF508393	JF508393	-	JF508401	MK551476	-	-	-	JF508408	JF508385	0	0	1	0	0	0	0	0	0	0
PM06-08	Opsiphanes	boisduvallii		-	KM013146	KM012971	KM012971	-	KM013023	-	-	-	-	KM013195	KM013085	0	0	1	0	0	0	0	0	0	0
[truncated: 883 more rows]
