# Supplementary material for: Conserved ancestral tropical niche but different continental histories explain the latitudinal diversity gradient in brush-footed butterflies
Source: Nat Commun. 2021 Sep 29;12:5717. doi: 10.1038/s41467-021-25906-8 (PMC8481491; doi:10.1038/s41467-021-25906-8)
Supplement: Supplementary file 7 — Source Data [file 41467_2021_25906_MOESM7_ESM.xlsx]

## Sheet: Figure 3
MEAN							MINIMUM							MAXIMUM
(Mya)	Neotropics	SouthEast_Asia_India	Afrotropics	Palearctic	Nearctic	Australasia	(Mya)	Neotropics	SouthEast_Asia_India	Afrotropics	Palearctic	Nearctic	Australasia	(Mya)	Neotropics	SouthEast_Asia_India	Afrotropics	Palearctic	Nearctic	Australasia
84	0.0806418	0.076756	NA	0.076756	0.076756	NA	84	0.0806418	0.076756	NA	0.076756	0.076756	NA	84	0.0806418	0.076756	NA	0.076756	0.076756	NA
83	0.0806418	0.076756	NA	0.076756	0.076756	NA	83	0.0806418	0.076756	NA	0.076756	0.076756	NA	83	0.0806418	0.076756	NA	0.076756	0.076756	NA
82	0.0806418	0.076756	NA	0.076756	0.076756	NA	82	0.0806418	0.076756	NA	0.076756	0.076756	NA	82	0.0806418	0.076756	NA	0.076756	0.076756	NA
81	0.0806418	0.076756	NA	0.076756	0.076756	NA	81	0.0806418	0.076756	NA	0.076756	0.076756	NA	81	0.0806418	0.076756	NA	0.076756	0.076756	NA
80	0.0806418	0.076756	NA	0.076756	0.076756	NA	80	0.0806418	0.076756	NA	0.076756	0.076756	NA	80	0.0806418	0.076756	NA	0.076756	0.076756	NA
79	0.0806418	0.0779401	NA	0.0776825	0.0776825	NA	79	0.0806418	0.0779401	NA	0.0776825	0.0776825	NA	79	0.0806418	0.0779401	NA	0.0776825	0.0776825	NA
78	0.0806418	0.0790471	NA	0.0786734	0.0786734	NA	78	0.0806418	0.0790471	NA	0.0786734	0.0786734	NA	78	0.0806418	0.0790471	NA	0.0786734	0.0786734	NA
77	0.0806418	0.0799476	NA	0.0796643	0.0796643	NA	77	0.0806418	0.0799476	NA	0.0796643	0.0796643	NA	77	0.0806418	0.0799476	NA	0.0796643	0.0796643	NA
76	0.0806418	0.0806797	NA	0.0806334	0.0806334	NA	76	0.0806418	0.0806797	NA	0.0806334	0.0806334	NA	76	0.0806418	0.0806797	NA	0.0806334	0.0806334	NA
75	0.082599	0.0815053	NA	0.0814176	0.0814176	NA	75	0.0813878	0.0815053	NA	0.0814176	0.0814176	NA	75	0.0842947	0.0815053	NA	0.0814176	0.0814176	NA
74	0.0831317	0.0825233	NA	0.0822988	0.0822988	NA	74	0.082301	0.0825233	NA	0.0822988	0.0822988	NA	74	0.0842947	0.0825233	NA	0.0822988	0.0822988	NA
73	0.0836645	0.0834003	NA	0.0831799	0.0831799	NA	73	0.0832143	0.0834003	NA	0.0831799	0.0831799	NA	73	0.0842947	0.0834003	NA	0.0831799	0.0831799	NA
72	0.0841972	0.0841637	NA	0.084061	0.084061	NA	72	0.0841275	0.0841637	NA	0.084061	0.084061	NA	72	0.0842947	0.0841637	NA	0.084061	0.084061	NA
71	0.0857231	0.0848125	NA	0.0847385	0.0847385	NA	71	0.0848115	0.0848125	NA	0.0847385	0.0847385	NA	71	0.0877122	0.0848125	NA	0.0847385	0.0847385	NA
70	0.086309	0.0855949	NA	0.0855918	0.0855918	NA	70	0.0856658	0.0855949	NA	0.0855918	0.0855918	NA	70	0.0877122	0.0855949	NA	0.0855918	0.0855918	NA
69	0.0868948	0.0864904	NA	0.0864451	0.0864451	NA	69	0.0865202	0.0864904	NA	0.0864451	0.0864451	NA	69	0.0877122	0.0864904	NA	0.0864451	0.0864451	NA
68	0.0874806	0.0874203	NA	0.0872984	0.0872984	NA	68	0.0873745	0.0874203	NA	0.0872984	0.0872984	NA	68	0.0877122	0.0874203	NA	0.0872984	0.0872984	NA
67	0.0886675	0.0881286	NA	0.0879508	0.0879508	NA	67	0.0880263	0.0881286	NA	0.0879508	0.0879508	NA	67	0.0909117	0.0881286	NA	0.0879508	0.0879508	NA
66	0.0892897	0.0889337	NA	0.0887531	0.0887531	NA	66	0.0888262	0.0889337	NA	0.0887531	0.0887531	NA	66	0.0909117	0.0889337	NA	0.0887531	0.0887531	NA
65	0.0899118	0.0897186	NA	0.0895554	0.0895554	NA	65	0.0896261	0.0897186	NA	0.0895554	0.0895554	NA	65	0.0909117	0.0897186	NA	0.0895554	0.0895554	NA
64	0.0905339	0.0905149	NA	0.0903577	0.0903577	NA	64	0.090426	0.0905149	NA	0.0903577	0.0903577	NA	64	0.0909117	0.0905149	NA	0.0903577	0.0903577	NA
63	0.0916497	0.0911214	NA	0.0909823	0.0909797	NA	63	0.0910471	0.0911214	NA	0.0909797	0.0909797	NA	63	0.0939095	0.0911214	NA	0.091044	0.0909797	NA
62	0.0922414	0.0918412	NA	0.0917366	0.0917255	NA	62	0.0917966	0.0918412	NA	0.0917255	0.0917255	NA	62	0.0939095	0.0918412	NA	0.092004	0.0917255	NA
61	0.0928331	0.0925686	NA	0.0924834	0.0924712	NA	61	0.092546	0.0925686	NA	0.0924712	0.0924712	NA	61	0.0939095	0.0925686	NA	0.0927755	0.0924712	NA
60	0.0934247	0.0933402	NA	0.0932247	0.093217	NA	60	0.0932955	0.0933402	NA	0.093217	0.093217	NA	60	0.0939095	0.0933402	NA	0.0934089	0.093217	NA
59	0.0939095	0.0940373	NA	0.0938288	0.093828	NA	59	0.0939095	0.0940373	NA	0.093828	0.093828	NA	59	0.0939095	0.0940373	NA	0.0938492	0.093828	NA
58	0.0951205	0.0947705	0.0967893	0.0945031	0.0944857	NA	58	0.0945902	0.0947705	0.0967203	0.0944857	0.0944857	NA	58	0.0967203	0.0947705	0.0971343	0.0947198	0.0944857	NA
57	0.0956883	0.0953862	0.0967893	0.0951864	0.0951646	NA	57	0.0952929	0.0953862	0.0967203	0.0951646	0.0951646	NA	57	0.0967203	0.0953862	0.0971343	0.0954587	0.0951646	NA
56	0.0962109	0.0959245	0.0967893	0.0958603	0.0958436	NA	56	0.0959956	0.0959245	0.0967203	0.0958436	0.0958436	NA	56	0.0967203	0.0959245	0.0971343	0.0960629	0.0958436	NA
55	0.0967051	0.0964241	0.0967893	0.0965271	0.0965226	NA	55	0.0966983	0.0964241	0.0967203	0.0965226	0.0965226	NA	55	0.0967203	0.0964241	0.0971343	0.0965661	0.0965226	NA
54	0.0975477	0.096862	0.0986077	0.0970567	0.0970351	NA	54	0.0972192	0.096862	0.0972008	0.0970351	0.0970351	NA	54	0.0993577	0.096862	0.0995967	0.0972082	0.0970351	NA
53	0.0981344	0.0977578	0.0989562	0.0977118	0.0976844	NA	53	0.0978785	0.0977578	0.0978652	0.0976844	0.0976844	NA	53	0.0993577	0.0977578	0.0996301	0.0979282	0.0976844	NA
52	0.0986908	0.0986165	0.099211	0.0983522	0.0983337	NA	52	0.0985378	0.0986165	0.0985295	0.0983215	0.0983337	NA	52	0.0993577	0.0986165	0.0996393	0.0985143	0.0983337	NA
51	0.0992287	0.0993945	0.0994189	0.0989816	0.0989829	NA	51	0.0991972	0.0993945	0.0991939	0.0989531	0.0989829	NA	51	0.0993577	0.0993945	0.0996435	0.0990007	0.0989829	NA
50	0.102441	0.100532	0.0999374	0.0994684	0.0994639	0.151152	50	0.0999436	0.100517	0.099704	0.0994274	0.0994639	0.151152	50	0.118163	0.100533	0.100348	0.099615	0.0994639	0.151152
49	0.104139	0.101856	0.100622	0.100071	0.100057	0.151152	49	0.100719	0.101856	0.100321	0.100016	0.100057	0.151152	49	0.118206	0.101856	0.101173	0.100345	0.100057	0.151152
48	0.105045	0.103061	0.101192	0.10066	0.10065	0.151152	48	0.101257	0.103057	0.100937	0.100605	0.10065	0.151152	48	0.118215	0.103123	0.101573	0.100936	0.10065	0.151152
47	0.105617	0.104151	0.102051	0.10124	0.101243	0.151152	47	0.101653	0.104143	0.101892	0.101193	0.101243	0.151152	47	0.118219	0.104306	0.102242	0.101425	0.101243	0.151152
46	0.107155	0.104967	0.1028	0.10171	0.101693	0.144006	46	0.102133	0.104938	0.102506	0.101633	0.101693	0.103663	46	0.117448	0.10518	0.103225	0.101846	0.101693	0.153191
45	0.113309	0.106024	0.103749	0.102298	0.102235	0.145412	45	0.109751	0.10595	0.103357	0.102147	0.102235	0.125664	45	0.119989	0.106252	0.104113	0.102596	0.102235	0.148753
44	0.116792	0.107062	0.104471	0.10284	0.102777	0.1452	44	0.11433	0.106958	0.104122	0.102662	0.102777	0.128753	44	0.121216	0.107286	0.104754	0.10311	0.102777	0.147689
43	0.119564	0.108205	0.105068	0.103349	0.103319	0.145579	43	0.117474	0.108088	0.104782	0.103177	0.103319	0.131343	43	0.124135	0.108405	0.105471	0.103567	0.103319	0.147639
42	0.121419	0.109024	0.105509	0.104149	0.103813	0.145246	42	0.119309	0.108899	0.10513	0.103607	0.103776	0.133653	42	0.125931	0.109225	0.105992	0.104916	0.103814	0.146954
41	0.120503	0.109014	0.106195	0.10711	0.104514	0.140386	41	0.118379	0.108859	0.10584	0.104114	0.104268	0.129668	41	0.123842	0.109208	0.106633	0.112561	0.104519	0.144204
40	0.119852	0.10902	0.107126	0.109199	0.10508	0.136217	40	0.117727	0.108846	0.10679	0.104621	0.104759	0.125349	40	0.122438	0.109213	0.107527	0.117743	0.105087	0.141968
39	0.118945	0.108938	0.107792	0.110773	0.105547	0.131345	39	0.116778	0.108777	0.107535	0.105128	0.105251	0.117782	39	0.121125	0.109117	0.108102	0.121481	0.105553	0.139323
38	0.118415	0.108851	0.108281	0.117435	0.105891	0.123909	38	0.116721	0.108714	0.108105	0.111911	0.105674	0.111845	38	0.120047	0.109014	0.10849	0.126698	0.105895	0.13205
37	0.119621	0.109055	0.109168	0.122401	0.106128	0.119603	37	0.118602	0.108972	0.108858	0.117484	0.106051	0.112125	37	0.120524	0.10918	0.110461	0.130063	0.10613	0.12469
36	0.120553	0.109268	0.109907	0.126669	0.10644	0.116186	36	0.120065	0.109216	0.109498	0.122483	0.106439	0.112212	36	0.12101	0.109349	0.112161	0.133299	0.106465	0.118812
35	0.121206	0.109368	0.111169	0.130478	0.106818	0.113508	35	0.121168	0.109329	0.11071	0.12705	0.106817	0.112223	35	0.121278	0.109407	0.113824	0.136487	0.10688	0.114169
34	0.121771	0.109403	0.113599	0.131905	0.107289	0.112868	34	0.121771	0.109369	0.113149	0.128619	0.107288	0.112034	34	0.121771	0.109406	0.115894	0.138656	0.107294	0.113349
33	0.12142	0.109683	0.115147	0.130813	0.110373	0.112268	33	0.121363	0.10964	0.114529	0.12682	0.107671	0.11169	33	0.121436	0.10974	0.116846	0.13608	0.11267	0.112624
32	0.121171	0.110095	0.116554	0.13053	0.114177	0.111562	32	0.121047	0.110046	0.115732	0.12582	0.108957	0.111234	32	0.121203	0.110209	0.117839	0.134708	0.11903	0.11177
31	0.121056	0.110605	0.118159	0.131912	0.120105	0.110825	31	0.120877	0.110552	0.117385	0.127152	0.114479	0.110699	31	0.121101	0.110766	0.119202	0.135061	0.124564	0.110942
30	0.120792	0.111118	0.118753	0.132824	0.124782	0.11018	30	0.12057	0.111054	0.11798	0.128031	0.11772	0.110128	30	0.120842	0.111342	0.11988	0.135288	0.129152	0.110323
29	0.120842	0.111493	0.119925	0.133741	0.125077	0.109222	29	0.12064	0.111278	0.11916	0.129424	0.120001	0.10899	29	0.120902	0.111781	0.120837	0.135956	0.129228	0.109595
28	0.121048	0.112157	0.121362	0.134481	0.123635	0.107982	28	0.120902	0.111636	0.120884	0.130824	0.118467	0.107498	28	0.121129	0.112951	0.121933	0.136694	0.12859	0.108805
27	0.121691	0.112665	0.12244	0.135271	0.125383	0.106714	27	0.121566	0.112004	0.122011	0.131773	0.120451	0.106	27	0.121778	0.113682	0.122912	0.137678	0.130782	0.107971
26	0.122866	0.113513	0.124095	0.135835	0.127044	0.105645	26	0.122682	0.112762	0.123631	0.132187	0.122417	0.104738	26	0.122964	0.114657	0.124473	0.138524	0.132704	0.107289
25	0.1238	0.114426	0.12581	0.136831	0.129508	0.104689	25	0.123565	0.113841	0.125298	0.13329	0.125598	0.103589	25	0.123926	0.115287	0.126192	0.139675	0.13517	0.106565
24	0.124749	0.114962	0.127763	0.137834	0.131829	0.103557	24	0.124282	0.114632	0.127246	0.134838	0.129221	0.102159	24	0.12496	0.115371	0.1283	0.140528	0.136261	0.10558
23	0.125773	0.11572	0.129528	0.138233	0.131526	0.102509	23	0.125346	0.115519	0.12902	0.135786	0.129338	0.100891	23	0.125967	0.11595	0.130233	0.140883	0.135833	0.105279
22	0.126455	0.116249	0.130595	0.137969	0.130774	0.10143	22	0.126078	0.116136	0.130124	0.135977	0.129099	0.0996699	22	0.126635	0.11638	0.131435	0.140373	0.135236	0.104935
21	0.127445	0.11657	0.131263	0.137331	0.130035	0.100653	21	0.12715	0.116443	0.130827	0.135627	0.128845	0.0987552	21	0.127593	0.116697	0.132173	0.139429	0.133789	0.104592
20	0.12853	0.116955	0.132075	0.136084	0.130181	0.100183	20	0.12837	0.116848	0.131642	0.134506	0.128817	0.0977957	20	0.128624	0.117096	0.132797	0.13791	0.13377	0.103488
19	0.1292	0.117098	0.133208	0.134578	0.130465	0.0999137	19	0.129024	0.116983	0.132774	0.133162	0.128826	0.0975909	19	0.129317	0.117289	0.133883	0.136232	0.134618	0.102514
18	0.130012	0.117278	0.135298	0.133038	0.131789	0.0998039	18	0.129818	0.117161	0.134843	0.131827	0.129653	0.0971529	18	0.13015	0.117515	0.136113	0.134463	0.136795	0.102053
17	0.131112	0.117547	0.137823	0.131947	0.13387	0.0998428	17	0.130903	0.117427	0.137373	0.130942	0.13124	0.0971429	17	0.131268	0.117814	0.138728	0.133223	0.139762	0.10221
16	0.132071	0.117995	0.14063	0.131616	0.135851	0.0998356	16	0.131897	0.117755	0.140122	0.130742	0.132926	0.0972357	16	0.132227	0.118349	0.141396	0.132753	0.140994	0.10222
15	0.133499	0.118576	0.143197	0.131787	0.13798	0.0995493	15	0.133341	0.118184	0.14262	0.130941	0.134735	0.0967731	15	0.133638	0.119202	0.143837	0.132775	0.14248	0.10156
14	0.135212	0.119174	0.144667	0.132193	0.139858	0.0990608	14	0.135056	0.118697	0.144016	0.13139	0.136319	0.0962186	14	0.13533	0.119958	0.145267	0.133254	0.143937	0.100798
13	0.136796	0.119792	0.14598	0.133071	0.140706	0.0982804	13	0.136601	0.119302	0.145266	0.132114	0.136942	0.0953653	13	0.136897	0.120644	0.146615	0.134292	0.14442	0.0998803
12	0.138271	0.120476	0.146537	0.134269	0.140917	0.0975509	12	0.138088	0.120114	0.145897	0.133436	0.137554	0.0953411	12	0.138369	0.12124	0.147106	0.135468	0.144036	0.0990248
11	0.139647	0.121131	0.146909	0.135898	0.141674	0.0970595	11	0.139493	0.120806	0.146307	0.135011	0.138751	0.0952592	11	0.139773	0.12179	0.147392	0.137088	0.144321	0.0988623
10	0.141039	0.12168	0.147133	0.138172	0.142715	0.0969737	10	0.140866	0.121336	0.146598	0.137259	0.140225	0.0952201	10	0.141189	0.122276	0.147554	0.139361	0.144946	0.0989824
9	0.142187	0.122279	0.147262	0.140792	0.144072	0.097451	9	0.141987	0.121874	0.146664	0.139869	0.141957	0.0957604	9	0.142357	0.122857	0.147717	0.141986	0.146472	0.0996591
8	0.143386	0.122922	0.147273	0.143699	0.147267	0.0981444	8	0.143199	0.122515	0.146744	0.142901	0.145321	0.0968362	8	0.143544	0.123401	0.1477	0.144759	0.149605	0.1003
7	0.144674	0.123835	0.147123	0.146361	0.150045	0.0987111	7	0.144537	0.123425	0.146707	0.145724	0.148258	0.0974927	7	0.144796	0.124378	0.147547	0.147172	0.151996	0.100825
6	0.146145	0.125268	0.147733	0.148707	0.152949	0.0992252	6	0.146012	0.124825	0.147295	0.148194	0.151006	0.0980851	6	0.146247	0.125824	0.148202	0.149345	0.155205	0.101332
5	0.147886	0.127519	0.149054	0.150963	0.155659	0.0993792	5	0.147744	0.127055	0.148612	0.150437	0.153395	0.098191	5	0.148	0.128047	0.149549	0.151635	0.158069	0.101443
4	0.15008	0.129992	0.150451	0.153374	0.157577	0.0996765	4	0.149947	0.129536	0.150045	0.152806	0.15551	0.0985493	4	0.150192	0.130441	0.15094	0.154007	0.159711	0.101471
3	0.152146	0.13297	0.151468	0.155595	0.158526	0.100653	3	0.152043	0.132553	0.151138	0.155062	0.157159	0.0995341	3	0.152235	0.13329	0.151879	0.15613	0.160198	0.102248
2	0.154742	0.135684	0.153153	0.157673	0.159352	0.102139	2	0.154645	0.135322	0.15287	0.157204	0.157794	0.101045	2	0.154816	0.135947	0.153509	0.158254	0.160877	0.104019
1	0.157636	0.138045	0.156208	0.159844	0.160296	0.10405	1	0.157546	0.137733	0.155945	0.159443	0.158745	0.102881	1	0.157705	0.138317	0.156516	0.160449	0.1616	0.106131
0	0.160708	0.140241	0.16131	0.162813	0.161751	0.107099	0	0.160628	0.139956	0.161042	0.162382	0.160276	0.106012	0	0.160777	0.14054	0.161575	0.163414	0.162806	0.109007

## Sheet: Figure 4
BIOGEORGAPHY	SPECIES_RICHNESS	CROWN_AGE	STEM_LENGTH	LAMBDA	ALPHA	LAMBDA_ROOT	MU	NETDIV_PRESENT	NETDIV_ROOT
Neotropics	8	11.1965	22.547	0.133599	0.154711	0.755265	0.349307	-0.215707	0.405959
SouthEast_Asia_India	66	12.354	14.9893	0.460467	-0.0733789	0.185994	9.7875e-07	0.460466	0.185994
SouthEast_Asia_India	49	13.6553	3.99841	0.26689	-0.0137711	0.221138	9.22659e-08	0.26689	0.221138
Neotropics	387	24.9119	13.0405	0.215472	0.00671017	0.254676	3.91732e-07	0.215471	0.254676
Neotropics	4	3.1531	17.6111	0.424035	-0.489795	0.0905087	1.66589e-07	0.424035	0.0905086
SouthEast_Asia_India	4	8.54332	28.9208	0.137996	-0.141031	0.0413616	4.09486e-07	0.137995	0.0413612
SouthEast_Asia_India	22	29.3098	8.15431	0.171678	-0.0576688	0.0316697	5.48059e-07	0.171678	0.0316691
SouthEast_Asia_India	8	8.67995	21.1762	0.264604	-0.194196	0.0490395	3.19117e-07	0.264604	0.0490392
Palearctic	84	17.4026	7.14566	0.182323	0.0309576	0.312474	9.78078e-07	0.182322	0.312473
SouthEast_Asia_India	15	8.1678	29.7478	0.155924	0.0873585	0.318268	1.90488e-07	0.155923	0.318267
Neotropics	70	24.9134	13.0022	0.1476	0.00695799	0.175538	9.2528e-08	0.1476	0.175538
Afrotropics	29	16.7583	15.1468	0.255777	-0.0598755	0.0937749	3.89135e-07	0.255777	0.0937745
Afrotropics	78	21.0201	4.52624	0.265188	-0.0487988	0.095077	9.28677e-08	0.265188	0.0950769
Afrotropics	100	18.1814	1.29393	0.219129	0.0545959	0.591279	0.183728	0.035401	0.407551
Neotropics	51	14.1101	6.86844	0.234244	0.0113915	0.27509	2.44874e-07	0.234244	0.27509
Afrotropics	79	19.958	21.947	0.261778	-0.0102136	0.213504	8.04424e-08	0.261778	0.213504
SouthEast_Asia_India	103	23.6803	11.1779	0.282261	0.017875	0.431004	0.214935	0.0673265	0.216069
Afrotropics	302	33.9831	0.875025	1.11436	0.00423577	1.28688	1.11927	-0.00491017	0.167615
Afrotropics	14	23.6692	12.6538	0.0176929	0.104966	0.212217	1.35256e-06	0.0176916	0.212216
SouthEast_Asia_India	16	17.8831	8.9032	1.01953	0.0450251	2.28081	1.58845	-0.568925	0.692357
SouthEast_Asia_India	11	5.83918	8.45895	0.0526473	0.430465	0.650131	1.16698e-07	0.0526472	0.650131
Palearctic	57	17.5909	3.27746	0.0418731	0.15109	0.597321	2.50885e-07	0.0418728	0.59732
SouthEast_Asia_India	52	17.6684	1.34614	0.173553	0.0109778	0.210701	2.11898e-07	0.173553	0.210701
Palearctic	54	17.2804	1.73413	0.13173	0.0469313	0.296411	7.51574e-08	0.13173	0.296411
SouthEast_Asia_India	13	12.5657	14.1642	0.450408	-0.0347097	0.291198	0.463028	-0.0126197	-0.17183
SouthEast_Asia_India	58	25.2145	1.51538	0.258397	0.0229484	0.460877	0.17795	0.0804471	0.282927
Palearctic	35	13.6112	4.36224	0.178892	0.018311	0.229527	1.45907e-06	0.178891	0.229525
Nearctic	7	5.11733	9.612	0.0691012	0.412504	0.570487	2.54691e-07	0.0691009	0.570487
Neotropics	78	15.7474	1.70781	0.165954	0.0921935	0.708759	0.142093	0.0238615	0.566666
SouthEast_Asia_India	7	43.8793	16.7823	0.0158196	0.0268198	0.0513202	0.00358227	0.0122374	0.047738
Neotropics	4	17.8139	2.04851	0.241727	-0.0617497	0.0804637	0.372077	-0.13035	-0.291613
Afrotropics	10	17.6508	0.944911	0.0103076	0.185516	0.272433	2.30605e-06	0.0103053	0.27243
Neotropics	292	35.5565	2.83373	0.15348	-0.00698868	0.11971	4.26072e-06	0.153475	0.119706
Neotropics	17	13.0287	22.7144	0.0614223	0.142555	0.393502	6.8524e-08	0.0614222	0.393502
SouthEast_Asia_India	29	29.6796	6.06353	0.147573	-0.0383582	0.0472697	7.44828e-06	0.147566	0.0472623
Neotropics	12	17.5739	27.6982	0.135891	-0.0437303	0.0630127	1.26589e-05	0.135878	0.0630001
Neotropics	12	29.9034	5.49465	0.102319	-0.052101	0.021544	5.0054e-06	0.102314	0.021539
SouthEast_Asia_India	7	17.2347	2.65655	0.0691409	-0.00301257	0.0656427	4.42999e-08	0.0691409	0.0656426
Palearctic	8	7.54255	16.718	0.0723689	0.205784	0.341694	9.54547e-08	0.0723689	0.341694
SouthEast_Asia_India	11	18.2764	5.98416	0.262744	-0.142629	0.0193839	8.5642e-07	0.262743	0.0193831
Neotropics	14	14.6985	7.66267	0.112709	0.0274318	0.168683	2.92622e-07	0.112709	0.168683
Neotropics	5	3.61711	1.68813	0.0125847	1.27983	1.28919	2.3981e-08	0.0125847	1.28919
SouthEast_Asia_India	4	1.36785	0.38756	0.698527	-0.498552	0.353198	6.38633e-08	0.698527	0.353198
Neotropics	10	26.5605	5.60547	0.0278487	0.0534089	0.115048	3.83613e-07	0.0278483	0.115048
Afrotropics	16	9.6626	7.24512	0.0236581	0.373237	0.871436	5.01677e-10	0.0236581	0.871436
Afrotropics	11	7.76172	1.52131	0.102746	0.159674	0.354817	3.5647e-07	0.102746	0.354817
SouthEast_Asia_India	16	4.31194	1.4638	0.236843	0.263175	0.736708	2.50013e-06	0.236841	0.736706
SouthEast_Asia_India	10	5.29776	28.2748	0.457292	-0.231956	0.133818	2.05707e-06	0.45729	0.133815
Nearctic	4	3.27618	6.81724	0.110792	0.369468	0.371705	2.51743e-07	0.110792	0.371705
Palearctic	9	8.70688	1.38654	0.134727	0.0653606	0.238015	1.32392e-07	0.134727	0.238015
Nearctic	11	5.0561	4.79383	0.165727	0.269371	0.646975	5.62353e-07	0.165727	0.646974
Neotropics	143	14.0805	0.479547	0.150824	0.102256	0.636469	4.07733e-07	0.150824	0.636469
Nearctic	37	18.5218	3.14175	0.121505	0.0366848	0.239708	6.53613e-07	0.121504	0.239708
Palearctic	67	13.3495	8.31398	0.158648	0.0710897	0.409814	6.4797e-07	0.158647	0.409813
Neotropics	152	39.6046	1.86806	0.327643	-0.00792183	0.239412	0.215478	0.112165	0.0239334
Afrotropics	4	3.59777	33.0858	0.318198	-0.311133	0.103885	1.46603e-06	0.318196	0.103884
Afrotropics	6	13.9177	0.56429	0.292251	0.0396594	0.507541	0.547666	-0.255416	-0.040125
SouthEast_Asia_India	35	10.1714	4.31056	0.229002	0.0520514	0.38884	1.52804e-07	0.229002	0.38884
Afrotropics	61	17.1804	0.77903	0.46213	-0.00140263	0.451127	0.330577	0.131553	0.12055
Afrotropics	18	16.825	0.404746	0.26619	-0.100012	0.0494773	2.09821e-07	0.266189	0.0494771
Afrotropics	8	10.186	4.77927	0.17064	-0.0700789	0.083574	1.48096e-07	0.17064	0.0835739
Afrotropics	19	10.0853	2.49198	0.412468	-0.135777	0.104879	4.29815e-07	0.412468	0.104878
Afrotropics	28	9.7676	2.2501	0.256854	0.0184844	0.307679	1.63723e-07	0.256854	0.307679
SouthEast_Asia_India	52	8.37355	3.64415	0.207523	0.144877	0.698106	3.98393e-07	0.207522	0.698106
SouthEast_Asia_India	47	12.5272	3.58967	0.283092	-0.0173792	0.227707	3.34295e-07	0.283091	0.227706
SouthEast_Asia_India	94	31.9427	11.1891	0.20299	0.00795739	0.261736	0.141612	0.0613772	0.120123
SouthEast_Asia_India	22	25.7673	16.5486	0.148149	-0.0457365	0.0455912	2.90601e-07	0.148149	0.0455909
Neotropics	21	25.9849	15.0278	0.125715	-0.025294	0.0651541	8.23294e-08	0.125715	0.065154
Afrotropics	29	17.2952	18.9065	0.660846	0.0438213	1.41011	0.923395	-0.262549	0.486712
Neotropics	145	41.573	4.66184	0.13694	-0.0111634	0.0860948	3.95645e-07	0.13694	0.0860944
SouthEast_Asia_India	24	39.0567	3.17343	0.0506742	0.0462967	0.309085	0.0955591	-0.0448849	0.213526
SouthEast_Asia_India	6	5.27248	33.7996	0.0402088	0.534984	0.675044	8.77839e-08	0.0402087	0.675043
Palearctic	42	22.5331	9.5205	0.10417	0.0229243	0.174615	6.03405e-07	0.10417	0.174614
SouthEast_Asia_India	60	34.8899	1.92917	0.0355248	0.0492115	0.197792	6.99331e-07	0.0355241	0.197792
Palearctic	32	23.4752	15.4975	0.0618717	0.0567902	0.234681	1.18813e-07	0.0618716	0.234681
Palearctic	130	34.6338	2.13421	0.126478	-0.00294808	0.114201	9.24101e-05	0.126385	0.114109
SouthEast_Asia_India	17	12.8391	16.3346	0.100342	0.088555	0.312795	1.51296e-07	0.100341	0.312795
SouthEast_Asia_India	87	24.5755	2.12514	0.0933908	0.0440202	0.275506	9.54324e-08	0.0933907	0.275506
Afrotropics	13	18.323	2.43121	0.0802838	0.0825844	0.364586	0.130102	-0.0498185	0.234484
SouthEast_Asia_India	22	17.2215	3.53273	0.0588837	0.0875116	0.265773	9.34911e-08	0.0588836	0.265773
Afrotropics	75	17.6127	4.55954	0.0636323	0.120863	0.534772	1.00243e-07	0.0636322	0.534772
Afrotropics	104	24.5569	1.20814	0.090959	0.0559158	0.359074	1.15457e-07	0.0909589	0.359074
Neotropics	33	31.7596	9.90889	0.0987193	0.0358013	0.307758	0.126555	-0.027836	0.181203
Neotropics	472	37.8595	0.279251	0.120133	0.0183513	0.240656	5.73255e-07	0.120132	0.240655
Afrotropics	41	23.0621	9.18905	0.0683324	0.0427684	0.183225	1.49677e-07	0.0683322	0.183224
Palearctic	30	7.56284	2.33623	0.342548	0.0135818	0.379603	6.08606e-08	0.342547	0.379603
Palearctic	34	20.2853	11.8133	0.0797411	0.0446181	0.197133	5.20027e-08	0.0797411	0.197133
Palearctic	224	27.7029	1.45049	0.534312	-0.0117347	0.386022	0.335945	0.198366	0.0500766
Neotropics	404	27.0734	1.06231	0.211492	-0.00046974	0.20882	0.010068	0.201424	0.198752
Palearctic	162	25.5819	2.55384	0.247161	-0.0183635	0.154511	5.64493e-07	0.24716	0.154511
